# Supplementary material for: Genome-wide CRISPR screen identifies ACSL3 as a regulator of lipotoxicity and progression of MASLD
Source: Hepatol Commun. 2026 Jan 21;10(2):e0884. doi: 10.1097/HC9.0000000000000884 (PMC12826143; doi:10.1097/HC9.0000000000000884)
Supplement: Supplementary file 2 [file hc9-10-e0884-s002.xlsx]

## Sheet: Supplementary Table1
Supplementary Table1
	Palmitic acid (D21 vs D0)								Palmitic acid vs Vehicle
id	num	pos|score	pos|p-value	pos|fdr	pos|rank	pos|goodsgrna	pos|lfc	-Log10pvalue_Pos	num	pos|score	pos|p-value	pos|fdr	pos|rank	pos|goodsgrna	pos|lfc	-Log10pvalue_Pos
ACSL3	5	9.3825e-07	4.048e-06	0.024752	3	4	1.8062	5.39276	5	4.1186e-09	2.6988e-07	0.00165	2	5	5.1596	6.56883
INSIG1	5	2.5082e-10	2.6987e-07	0.002475	2	5	2.115	6.56885	5	8.2808e-08	2.6988e-07	0.00165	3	3	2.2532	6.56883
NF2	8	3.5157e-13	2.6987e-07	0.002475	1	8	2.0081	6.56885	8	4.5807e-12	2.6988e-07	0.00165	1	8	2.2638	6.56883
CFAP20	5	0.99801	0.998	1	18189	0	-0.95997	0.000869459	5	6.0974e-06	2.7258e-05	0.071429	6	5	2.4508	4.56451
DDX11	5	0.089201	0.21629	0.97363	3919	3	0.51328	0.664964	5	5.8943e-06	2.5099e-05	0.071429	5	5	2.1874	4.60034
DNAJC2	4	0.31968	0.46904	1	8989	2	0.15889	0.32879	4	5.2842e-06	1.7003e-05	0.071429	4	3	2.2528	4.76947
INTS10	4	0.013183	0.043266	0.889942	928	3	0.85734	1.36385	4	6.5507e-06	2.0241e-05	0.071429	7	4	2.1542	4.69377
AGPAT9	5	1.5385e-05	6.5578e-05	0.133663	10	5	1.4925	4.18324	5	8.6447e-06	3.9673e-05	0.087046	9	3	1.2546	4.4015
LEMD3	4	0.0019174	0.0068226	0.726738	196	4	0.77507	2.16605	4	1.5162e-05	5.3167e-05	0.087046	14	4	1.7255	4.27436
PEX26	5	0.0062365	0.02569	0.873538	496	4	0.69669	1.59024	5	1.2722e-05	5.3707e-05	0.087046	12	5	1.6324	4.26997
SLC25A37	5	0.075506	0.19508	0.97363	3442	3	0.34305	0.709787	5	1.3432e-05	5.6946e-05	0.087046	13	3	3.2738	4.24454
USP7	6	0.027019	0.094237	0.922228	1629	5	0.45092	1.02578	6	8.6493e-06	5.3707e-05	0.087046	10	6	1.6576	4.26997
ANAPC11	10	0.23339	0.50058	1	7397	2	-0.49055	0.300527	9	8.0606e-06	6.6662e-05	0.087341	8	6	0.75058	4.17612
WDR4	6	0.50923	0.68713	1	11621	2	0.066029	0.162961	6	1.0333e-05	6.4502e-05	0.087341	11	6	1.0422	4.19043
HSPA8	4	0.76637	0.77873	1	14427	1	-0.12819	0.108613	4	2.0576e-05	7.4758e-05	0.091419	17	4	1.4912	4.12634
RPS15	6	0.58675	0.73762	1	12532	1	-1.297	0.132167	6	1.6741e-05	9.419e-05	0.107983	16	6	2.1333	4.026
CCNC	5	0.0011017	0.0049362	0.696407	127	5	0.83161	2.30661	5	2.3588e-05	0.00011146	0.113186	19	5	1.4776	3.95288
DPAGT1	5	0.70336	0.78329	1	13765	1	-0.52586	0.106077	5	2.5713e-05	0.00012226	0.113186	21	5	1.8861	3.91272
FAM71E2	5	8.6104e-05	0.00039212	0.399615	16	2	0.062695	3.40658	5	2.8848e-05	0.00013467	0.113186	23	4	0.77188	3.87073
FOSL1	9	2.0292e-06	1.8081e-05	0.066337	4	9	0.79802	4.74278	9	1.558e-05	0.00012496	0.113186	15	6	0.93409	3.90323
TSFM	6	0.48321	0.67084	1	11308	1	-0.16082	0.173381	6	2.4488e-05	0.00013575	0.113186	20	6	0.95716	3.86726
WNT1	6	0.00024525	0.0013556	0.642157	32	5	0.77132	2.86787	6	2.2493e-05	0.0001282	0.113186	18	6	1.1773	3.89211
SMARCB1	5	0.013621	0.047685	0.89606	949	3	0.7234	1.32162	5	3.007e-05	0.00014223	0.113431	24	4	1.3013	3.84701
KRTAP4-11	5	0.07393	0.19255	0.97363	3394	3	0.48958	0.715456	5	3.4254e-05	0.00016274	0.115194	25	5	1.0834	3.78851
RNF213	6	7.7703e-06	4.8037e-05	0.119431	6	5	1.0695	4.31842	5	3.4463e-05	0.00016328	0.115194	26	5	0.85324	3.78707
TMPO	6	0.00018074	0.0010053	0.642157	25	4	1.3969	2.9977	6	2.7474e-05	0.00015195	0.115194	22	6	1.4723	3.8183
C16orf72	3	0.44087	0.52288	1	10765	1	0.07532	0.281598	3	6.4619e-05	0.00020916	0.137023	35	3	2.5705	3.67952
CYP27B1	6	0.0002268	0.0012498	0.642157	29	6	0.71919	2.90316	6	3.7214e-05	0.00020862	0.137023	27	5	1.1292	3.68064
SLC39A13	5	0.0016629	0.007304	0.73942	169	4	0.97147	2.13644	5	4.6006e-05	0.0002205	0.139467	28	4	1.074	3.65659
IPO7	6	0.064106	0.17737	0.967554	3086	1	-0.66596	0.75112	6	5.0841e-05	0.00027393	0.145827	30	6	1.1664	3.56236
MGEA5	3	0.0085455	0.023094	0.858246	632	3	0.39958	1.6365	3	8.6624e-05	0.0002653	0.145827	39	3	1.9561	3.57626
NMT1	6	0.0032617	0.015548	0.823045	303	3	0.42242	1.80833	6	4.7848e-05	0.00025666	0.145827	29	5	1.239	3.59064
SNRNP70	5	0.97178	0.97185	1	17535	0	-0.65763	0.0124008	5	5.7696e-05	0.00027069	0.145827	34	5	1.7769	3.56753
TSPAN31	5	0.021032	0.06792	0.913931	1323	4	0.32701	1.168	5	5.2319e-05	0.00024748	0.145827	32	5	0.98146	3.60646
ZNHIT3	6	0.32172	0.53486	1	9028	2	-0.00040698	0.27176	6	5.1452e-05	0.00027825	0.145827	31	5	1.1407	3.55556
SIGLEC15	6	0.00037108	0.0019995	0.642157	47	6	0.96732	2.69908	6	5.4122e-05	0.0002939	0.149752	33	4	1.2348	3.5318
SLC35F4	5	0.00044129	0.0020205	0.642157	56	3	0.25251	2.69454	5	7.47e-05	0.00033871	0.167915	36	2	0.063172	3.47017
PRDX1	5	0.94992	0.95011	1	17086	0	-0.51868	0.0222261	5	7.8984e-05	0.00035868	0.173137	37	5	1.1991	3.44529
TRAF5	5	0.00031569	0.0014511	0.642157	42	4	1.3861	2.8383	5	9.8979e-05	0.00045152	0.212364	42	3	1.6481	3.34532
CPSF6	6	0.34606	0.56139	1	9419	2	-0.31169	0.250735	6	8.9044e-05	0.00048822	0.218426	40	5	1.1415	3.31138
RAB35	5	0.012956	0.045867	0.890046	911	4	0.75132	1.3385	5	0.00010483	0.00047635	0.218426	44	3	0.99985	3.32207
NEK9	4	0.018039	0.057967	0.904268	1187	3	0.45093	1.23682	4	0.00013347	0.00051197	0.223597	49	4	1.3457	3.29076
CNOT1	4	0.021794	0.067137	0.913931	1368	2	0.3178	1.17304	4	0.00014772	0.00056055	0.233686	51	3	1.2721	3.25139
XPOT	6	0.00016622	0.0009243	0.642157	21	5	1.113	3.03419	6	9.9389e-05	0.00055245	0.233686	43	6	0.99433	3.25771
AP2S1	8	0.44547	0.68134	1	10823	2	-0.26258	0.166636	8	8.628e-05	0.00060103	0.234569	38	7	1.1794	3.2211
G6PD	4	0.3497	0.49857	1	9471	2	0.072784	0.302274	4	0.00015748	0.00060103	0.234569	53	3	1.7378	3.2211
KRT85	6	0.0030625	0.014806	0.801177	293	5	0.76803	1.82956	6	0.00010792	0.00059941	0.234569	45	4	1.2268	3.22228
HSPA14	8	0.0010718	0.0062791	0.726738	123	5	0.51278	2.2021	8	9.0281e-05	0.00062856	0.236139	41	6	0.94942	3.20165
KRTAP1-1	6	0.034384	0.11362	0.950263	1951	4	0.35314	0.944545	6	0.00011661	0.00064314	0.236139	46	6	0.57804	3.19169
WDR73	4	0.85555	0.85562	1	15484	0	-0.28938	0.0677191	4	0.00017002	0.00064368	0.236139	54	4	1.4968	3.19133
HOXC11	6	0.024719	0.087251	0.922228	1504	4	0.32579	1.05923	6	0.00012354	0.00068092	0.244904	48	4	0.82263	3.1669
TRIM37	5	0.12736	0.27366	0.976321	5049	3	0.40975	0.562789	5	0.00017502	0.00081262	0.286653	57	5	1.0656	3.09011
DHX33	6	0.346	0.56133	1	9416	2	-0.99173	0.250782	6	0.00015404	0.00084501	0.292453	52	5	2.0897	3.07314
EEFSEC	5	0.2114	0.39288	1	6946	1	-0.046974	0.40574	5	0.00021922	0.0009983	0.310371	61	4	1.0642	3.00074
EIF3G	5	0.91769	0.91796	1	16497	0	-0.63362	0.0371762	5	0.00020192	0.00092274	0.310371	59	3	0.51351	3.03492
FGFR1	6	0.29501	0.5054	1	8592	3	0.12207	0.296365	6	0.00017126	0.00094325	0.310371	55	6	0.81832	3.02537
RPL8	6	0.9863	0.98637	1	17861	0	-1.4339	0.00596015	5	0.00021925	0.0009983	0.310371	62	5	1.0579	3.00074
TFAP2C	3	0.00072431	0.0021161	0.642157	84	2	2.3481	2.67446	3	0.00032884	0.00099129	0.310371	67	2	2.06	3.0038
TNPO1	6	0.0266	0.092974	0.922228	1606	4	0.44973	1.03164	6	0.00017339	0.00095242	0.310371	56	5	1.3601	3.02117
DENR	3	0.23805	0.3615	0.995991	7498	2	0.37687	0.441892	3	0.00034306	0.0010345	0.31107	69	3	1.5361	2.98527
HBS1L	11	0.046264	0.17175	0.967554	2410	7	0.28939	0.765103	11	0.00011896	0.0010296	0.31107	47	10	0.39954	2.98733
ZSWIM8	6	0.063193	0.17553	0.967554	3060	3	0.13802	0.755649	6	0.00021219	0.0011473	0.339428	60	6	1.0853	2.94032
CHN2	7	4.0183e-05	0.00025233	0.330622	13	4	0.39032	3.59803	7	0.00020192	0.0012148	0.34976	58	3	0.036207	2.9155
KLF10	4	0.30728	0.4568	1	8800	2	0.22878	0.340274	4	0.00034709	0.0012585	0.34976	72	3	1.1255	2.90015
MED23	3	0.0013855	0.0039501	0.663239	150	2	1.0214	2.40339	3	0.00041437	0.0012412	0.34976	80	2	1.4227	2.90616
POLR3H	4	0.58142	0.67169	1	12474	1	-0.93506	0.172831	4	0.0003445	0.0012482	0.34976	71	4	2.5072	2.90372
ARHGEF38	5	0.00071575	0.0032274	0.642157	83	4	0.7183	2.49115	5	0.00029612	0.0013643	0.362678	64	4	0.9838	2.86509
CAND1	4	0.025903	0.075503	0.920276	1563	2	0.14976	1.12204	4	0.00037257	0.0013567	0.362678	74	3	1.4174	2.86752
FRS2	5	0.0018087	0.0079215	0.73942	179	4	1.5269	2.10119	5	0.00029406	0.0013546	0.362678	63	4	1.5997	2.86819
DKC1	5	0.58445	0.72336	1	12505	1	-0.18029	0.140646	4	0.00039949	0.0014425	0.372682	78	4	1.7802	2.84088
TCEB3CL	15	0.58681	0.85054	1	12534	4	0.078986	0.0703053	15	0.00014474	0.0014409	0.372682	50	13	0.30654	2.84137
SLC38A2	5	0.0015295	0.0067422	0.726738	157	4	0.67238	2.1712	5	0.00031958	0.0014652	0.373281	66	5	1.1695	2.8341
CYTH2	4	0.053694	0.13058	0.954558	2703	3	0.47616	0.884123	4	0.00043006	0.0015456	0.374887	82	4	1.1649	2.8109
HNRNPCL3	4	0.058048	0.13881	0.954558	2865	1	0.026433	0.857579	4	0.00043595	0.0015645	0.374887	87	4	1.4491	2.80562
HNRNPCL4	4	0.058048	0.13881	0.954558	2864	1	0.026433	0.857579	4	0.00043595	0.0015645	0.374887	88	4	1.4491	2.80562
INHBE	5	0.023562	0.074657	0.920276	1450	3	0.3142	1.12693	5	0.00034304	0.0015737	0.374887	68	5	1.0626	2.80308
LTK	4	0.0096981	0.032467	0.880513	705	4	0.63946	1.48856	4	0.00041915	0.0015143	0.374887	81	4	1.3455	2.81979
NCF4	6	0.038461	0.12262	0.95276	2105	3	0.36237	0.911439	6	0.00031153	0.0016719	0.388959	65	4	0.72229	2.77679
RCOR1	5	0.068841	0.18452	0.973062	3239	4	0.20318	0.733957	5	0.00036814	0.0016752	0.388959	73	5	1.1564	2.77593
TAF4B	5	0.0026665	0.011533	0.771234	259	2	0.13849	1.93806	5	0.00037498	0.0017016	0.390161	75	2	-0.19942	2.76914
ABI2	5	0.029777	0.090778	0.922228	1766	4	0.39474	1.04202	5	0.00040955	0.0018641	0.410125	79	4	0.99046	2.72953
DCTN2	6	0.078806	0.20708	0.97363	3567	2	-0.083545	0.683862	6	0.0003438	0.0018501	0.410125	70	5	0.92173	2.7328
HAUS1	4	0.077136	0.17454	0.967554	3507	3	0.39288	0.758105	4	0.00051624	0.00187	0.410125	96	4	0.79845	2.72816
XAGE1B	3	0.025625	0.06517	0.913931	1553	3	0.52538	1.18595	3	0.00063691	0.0018781	0.410125	105	3	1.4508	2.72628
ACVR1B	6	0.040217	0.1265	0.954558	2170	4	0.42513	0.897909	6	0.00038411	0.0020643	0.410678	77	5	0.94383	2.68523
ARL5C	5	0.026044	0.081106	0.922228	1572	3	0.22757	1.09095	5	0.00043266	0.0019785	0.410678	85	3	0.37209	2.70366
CASP8	5	0.0019132	0.0083776	0.73942	195	5	0.8529	2.07688	5	0.00043669	0.0019942	0.410678	89	4	1.0163	2.70023
DIP2B	5	3.227e-06	1.3763e-05	0.063119	5	4	1.3286	4.86129	5	0.0004317	0.0019726	0.410678	83	3	0.68865	2.70496
HJURP	6	0.95822	0.95832	1	17234	0	-0.79624	0.0184894	6	0.00038207	0.0020536	0.410678	76	5	1.4043	2.68748
MED24	5	0.015269	0.052251	0.904268	1026	3	0.57649	1.28191	5	0.00045494	0.0020822	0.410678	91	4	0.67291	2.68148
MRPL17	4	0.089565	0.19732	0.97363	3926	2	-0.32436	0.704829	4	0.00055174	0.0019936	0.410678	99	4	1.0255	2.70036
TMBIM6	5	0.0037898	0.016029	0.823045	331	4	0.85028	1.79509	5	0.00044047	0.0020163	0.410678	90	5	0.77321	2.69544
TMEM126B	4	0.0014	0.0049945	0.696407	152	3	0.90522	2.30151	4	0.0005682	0.0020687	0.410678	100	4	1.0685	2.6843
PDCD2	5	0.91592	0.91616	1	16461	0	-0.42243	0.0380287	5	0.00048189	0.0022052	0.430324	93	5	2.2489	2.65655
RPL10	5	0.85735	0.86471	1	15501	1	-0.30506	0.0631295	5	0.00049033	0.0022371	0.431944	94	3	0.91411	2.65031
LSM3	1	0.37853	0.37869	0.998796	9875	0	0.1937	0.421716	1	0.0023598	0.0023159	0.434987	287	1	3.6052	2.63528
NR1H2	6	0.00019553	0.0010911	0.642157	26	5	0.91644	2.96214	6	0.00043228	0.0023094	0.434987	84	6	0.74815	2.6365
PRMT5	6	0.99941	0.9994	1	18264	0	-1.0108	0.000260655	6	0.00043582	0.002324	0.434987	86	6	0.99917	2.63376
ZNF131	5	0.78305	0.81967	1	14611	1	-1.0612	0.086361	5	0.00053742	0.0024535	0.454595	98	5	1.7559	2.61021
CTU1	6	0.10512	0.25851	0.97363	4392	3	0.17923	0.587523	6	0.00047741	0.0025339	0.455688	92	5	1.2153	2.59621
HIST1H4J	4	0.020036	0.063511	0.911685	1278	3	0.80014	1.19715	4	0.00069139	0.0025205	0.455688	109	3	1.786	2.59851
HIST1H4K	4	0.020036	0.063511	0.911685	1279	3	0.80014	1.19715	4	0.00069139	0.0025205	0.455688	110	3	1.786	2.59851
MYBBP1A	4	0.9872	0.9872	1	17888	0	-0.71868	0.00559485	4	0.00071881	0.0026122	0.460824	113	4	0.97911	2.58299
RPS6	6	0.99919	0.99916	1	18250	0	-0.79434	0.000364961	6	0.00049181	0.0026128	0.460824	95	6	1.5684	2.58289
NUDCD3	6	0.92371	0.92542	1	16592	1	-0.87227	0.0336611	6	0.00051841	0.0027526	0.476322	97	4	1.0695	2.56026
TGIF1	4	0.0033103	0.011661	0.771234	306	4	0.53868	1.93326	4	0.00075543	0.0027331	0.476322	117	4	1.0315	2.56334
HDAC3	4	0.94483	0.94497	1	16983	0	-0.24865	0.024582	4	0.00078438	0.0028395	0.486768	123	3	1.5565	2.54676
PPP2R2A	5	0.21098	0.39234	1	6938	3	0.21434	0.406337	5	0.00063928	0.002894	0.487011	106	4	0.56879	2.5385
TMEM120B	3	0.088638	0.17317	0.967554	3900	2	0.27865	0.761527	3	0.00099819	0.0028794	0.487011	148	2	1.1537	2.5407
KRT71	4	0.00028445	0.0010306	0.642157	37	4	1.0867	2.98691	4	0.00080793	0.0029247	0.487714	126	3	1.0363	2.53392
ABHD17B	5	0.00077472	0.0034821	0.643132	91	2	0.095734	2.45816	5	0.00070438	0.0031774	0.498144	111	2	-0.12116	2.49793
ANKRD49	6	0.94014	0.94018	1	16891	1	0.046082	0.026789	6	0.0006124	0.0032535	0.498144	103	5	0.46153	2.48765
DDX52	6	0.99434	0.99432	1	18068	0	-0.47199	0.00247382	6	0.0005752	0.0030446	0.498144	101	6	1.285	2.51647
DDX6	4	0.68158	0.72408	1	13539	1	-0.52248	0.140213	4	0.00089395	0.0032367	0.498144	138	4	1.6802	2.4899
EIF5A	4	0.92538	0.92562	1	16628	0	-0.29327	0.0335673	4	0.00088505	0.003203	0.498144	136	3	1.4452	2.49444
GET4	4	0.33689	0.48596	1	9272	1	-0.40745	0.313399	4	0.00088562	0.0032054	0.498144	137	3	1.0995	2.49412
PPP1R12A	5	0.14772	0.30348	0.982404	5616	1	-0.20511	0.51787	4	0.00089993	0.0032589	0.498144	140	4	1.3304	2.48693
RPS3	3	0.94943	0.94961	1	17075	0	-0.26983	0.0224547	3	0.0010952	0.003172	0.498144	160	2	1.8997	2.49867
STIP1	6	0.011399	0.044354	0.890046	808	4	0.43019	1.35307	6	0.00058739	0.0031093	0.498144	102	4	0.72697	2.50734
TSPAN32	5	0.0054701	0.02271	0.858246	442	2	-0.0016625	1.64378	5	0.00072101	0.0032459	0.498144	114	5	0.36196	2.48866
DOCK10	6	0.97008	0.97029	1	17492	0	-0.14458	0.0130984	6	0.00067825	0.0035719	0.503103	107	4	1.1231	2.4471
ECT2	5	0.80206	0.82984	1	14812	1	-1.133	0.0810056	5	0.00086931	0.0038855	0.503103	133	5	0.82271	2.41055
FAM181A	5	0.21272	0.39464	1	6975	3	0.18861	0.403799	5	0.00077867	0.0035001	0.503103	121	2	0.059645	2.45592
GRWD1	6	0.08801	0.22522	0.97363	3878	3	0.12909	0.647393	6	0.00070902	0.0037349	0.503103	112	5	1.2809	2.42772
HOXC8	4	0.002913	0.010275	0.75481	281	4	0.54282	1.98822	4	0.0010624	0.0038396	0.503103	152	3	1.6542	2.41571
KCTD9	5	0.048644	0.13757	0.954558	2525	4	0.62116	0.861476	5	0.00077867	0.0035001	0.503103	122	4	0.83875	2.45592
KLHL23	6	0.00024108	0.0013286	0.642157	31	3	0.31871	2.87661	6	0.00072677	0.003824	0.503103	115	2	-0.50373	2.41748
MARS2	6	0.71565	0.82925	1	13904	1	-0.77359	0.0813145	6	0.00072729	0.0038289	0.503103	116	6	0.92904	2.41693
MFSD5	5	0.0060891	0.025132	0.869581	487	4	0.78346	1.59977	5	0.00077396	0.0034785	0.503103	120	4	0.95017	2.45861
MORC2	4	0.01576	0.051292	0.904268	1064	3	0.76985	1.28995	4	0.0010768	0.0038947	0.503103	158	3	1.1071	2.40953
MST1	5	0.12779	0.27425	0.976395	5061	1	-0.27275	0.561853	5	0.00076951	0.0034597	0.503103	118	5	2.0655	2.46096
NAA20	4	0.11359	0.23958	0.97363	4645	2	-0.079613	0.620549	4	0.00092563	0.0033609	0.503103	143	4	1.8715	2.47354
NFE4	4	0.46797	0.61545	1	11129	2	0.015191	0.210807	4	0.00099718	0.0035941	0.503103	147	4	0.97929	2.44441
PDS5A	5	0.0023885	0.010375	0.75481	233	4	0.34451	1.98401	5	0.00085849	0.0038418	0.503103	132	5	1.0166	2.41547
PPP1R11	5	0.21552	0.39835	1	7032	1	-2.4969	0.399735	5	0.00086946	0.0038866	0.503103	134	4	1.5971	2.41043
PTPMT1	4	0.18086	0.33239	0.989899	6327	1	-0.46168	0.478352	4	0.001075	0.0038853	0.503103	156	3	1.2669	2.41058
RCL1	7	0.45996	0.67839	1	11018	1	-0.30003	0.168521	7	0.00063069	0.0037042	0.503103	104	5	0.64393	2.43131
SLC12A9	5	0.22915	0.4169	1	7307	3	0.18412	0.379968	5	0.00080653	0.0036308	0.503103	125	5	0.57454	2.44
TSEN34	6	0.42641	0.63621	1	10577	2	-0.20525	0.1964	6	0.00068566	0.0036086	0.503103	108	6	0.42217	2.44266
TXNDC9	4	0.00040046	0.0014457	0.642157	51	3	1.2025	2.83992	4	0.0010623	0.0038391	0.503103	151	3	1.0941	2.41577
UCN	5	0.1855	0.35716	0.994114	6415	2	0.43517	0.447137	5	0.00085267	0.0038208	0.503103	131	3	0.66572	2.41785
XPO1	3	0.77784	0.77798	1	14545	0	-1.5163	0.109032	3	0.00116	0.0033512	0.503103	170	3	1.7781	2.4748
HUWE1	4	0.010269	0.034228	0.880907	739	3	0.84085	1.46562	4	0.0010912	0.0039444	0.505954	159	4	1.0857	2.40402
DDX54	4	0.012643	0.041635	0.887037	889	2	0.55211	1.38054	4	0.0011049	0.0039989	0.509385	161	4	0.86632	2.39806
HAL	5	0.0079119	0.031488	0.873538	597	4	0.92826	1.50185	5	0.00090861	0.0040475	0.512018	141	4	1.0142	2.39281
RNGTT	5	0.33126	0.5204	1	9176	2	-0.3151	0.283663	5	0.00093786	0.0041835	0.5256	145	3	0.47931	2.37846
DCPS	5	0.060724	0.16611	0.967554	2963	2	0.2505	0.779604	5	0.00096083	0.0042882	0.527146	146	5	0.84034	2.36772
ORC1	6	0.95429	0.95441	1	17158	0	-1.0264	0.020265	6	0.00080598	0.0042277	0.527146	124	4	1.6891	2.3739
PTEN	6	0.00034187	0.0018516	0.642157	46	3	0.48535	2.73245	6	0.00082383	0.0043125	0.527146	128	4	0.86006	2.36527
SCAF11	6	0.045112	0.13715	0.954558	2365	3	0.20588	0.862804	6	0.00082917	0.0043395	0.527146	129	4	0.97495	2.36256
WDR74	6	0.13594	0.31563	0.985531	5292	2	-0.74859	0.500822	6	0.00081391	0.0042655	0.527146	127	6	0.96961	2.37003
ESPL1	6	0.52076	0.69441	1	11743	2	-0.69306	0.158384	6	0.00083799	0.0043924	0.527513	130	3	0.6212	2.3573
RPAP3	7	0.033115	0.11276	0.949252	1894	4	0.13883	0.947845	7	0.00077031	0.0044863	0.527513	119	5	0.71421	2.34811
RPS18	4	0.8186	0.82053	1	15003	1	-1.4669	0.0859055	4	0.0012271	0.0044372	0.527513	174	4	1.9822	2.35289
STON1	4	0.0039024	0.013617	0.786756	342	3	0.88051	1.86592	4	0.0012332	0.0044674	0.527513	175	2	1.2514	2.34995
TUBG1	4	0.63877	0.70046	1	13094	1	-0.5796	0.154617	4	0.0012371	0.0044809	0.527513	176	3	2.0922	2.34863
CDC42BPA	5	0.059304	0.16283	0.967554	2909	1	-0.17638	0.788266	5	0.0010669	0.0047778	0.534087	153	2	0.042016	2.32077
CKAP5	3	0.036942	0.091113	0.922228	2048	2	0.89391	1.04042	3	0.0016089	0.0045926	0.534087	217	3	1.0241	2.33794
COIL	3	0.83673	0.83667	1	15222	0	0.026699	0.0774458	3	0.0016189	0.0046229	0.534087	220	3	0.80591	2.33509
KLHL4	4	0.017317	0.055912	0.904268	1153	3	0.55199	1.25249	4	0.0013327	0.0048129	0.534087	186	3	1.8052	2.31759
NHP2	6	0.021465	0.077063	0.920276	1348	3	-0.044891	1.11315	6	0.0008984	0.004699	0.534087	139	5	1.1724	2.32799
PEX10	5	0.24682	0.44073	1	7683	2	0.10783	0.355827	5	0.0010671	0.0047783	0.534087	154	5	0.88549	2.32073
SPCS2	5	0.012196	0.043698	0.890046	863	1	-0.43368	1.35954	4	0.0013027	0.0047135	0.534087	182	4	1.6985	2.32666
SSBP1	4	0.0030504	0.010744	0.75481	290	3	0.31998	1.96883	4	0.0013149	0.0047524	0.534087	183	2	0.10002	2.32309
TWF1	6	0.000402	0.0021544	0.642157	53	6	0.58824	2.66667	6	0.00091749	0.0047751	0.534087	142	6	0.66023	2.32102
UBE2G1	4	0.0048213	0.016727	0.823045	394	3	0.77455	1.77658	4	0.0013385	0.0048334	0.534087	187	3	0.7273	2.31575
C3orf20	6	0.044808	0.1365	0.954558	2347	4	0.3993	0.864867	6	0.00093537	0.0048674	0.534624	144	4	0.81935	2.3127
EEF1A2	4	0.024161	0.071992	0.91986	1474	3	0.49457	1.14272	4	0.0013929	0.005018	0.54302	190	4	0.73228	2.29947
PACSIN3	5	0.0069238	0.028278	0.873538	534	5	0.36204	1.54855	5	0.0011306	0.0050622	0.54302	166	4	0.66577	2.29566
PLCH1	5	0.1162	0.25719	0.97363	4725	3	0.22799	0.589746	5	0.0011246	0.0050374	0.54302	164	1	-0.29051	2.29779
SNX21	3	0.036823	0.090866	0.922228	2046	2	0.31197	1.0416	3	0.0017472	0.0049829	0.54302	234	2	0.72199	2.30252
TARBP2	5	0.41156	0.58272	1	10366	2	-0.30085	0.23454	5	0.0011501	0.0051497	0.549188	167	3	0.22801	2.28822
NISCH	6	0.13752	0.3185	0.98602	5331	4	0.21369	0.496891	6	0.0010035	0.0052144	0.552882	149	4	0.36826	2.2828
SMAGP	4	0.0018844	0.0066974	0.726738	187	3	1.3357	2.17409	4	0.0014623	0.0052754	0.556134	195	3	1.9147	2.27774
C15orf43	4	0.0047344	0.016432	0.823045	388	4	0.78624	1.78431	4	0.0014966	0.0054088	0.55653	202	3	1.1871	2.2669
CCDC120	5	0.00055763	0.0025349	0.642157	64	4	1.0977	2.59604	4	0.0014832	0.0053553	0.55653	199	4	0.84087	2.27122
MAS1L	6	0.013181	0.050359	0.904268	927	5	0.41621	1.29792	6	0.0010492	0.0054309	0.55653	150	5	1.0402	2.26513
RPS16	5	0.89591	0.89661	1	16129	1	-0.056881	0.0473964	5	0.0012114	0.0054104	0.55653	172	4	1.4405	2.26677
STAC3	4	0.059189	0.14097	0.957528	2904	2	0.3161	0.850873	4	0.001499	0.0054174	0.55653	203	3	1.0435	2.26621
ATG14	6	0.001015	0.0052751	0.704459	115	4	0.21056	2.27777	6	0.0010763	0.0055577	0.557079	157	4	0.652	2.2551
RFT1	6	0.080863	0.2111	0.97363	3637	3	-0.23571	0.675512	6	0.0010713	0.0055345	0.557079	155	4	1.3136	2.25692
SMIM15	3	0.56839	0.60296	1	12298	1	0.14488	0.219711	3	0.0019456	0.0055475	0.557079	249	3	1.2755	2.2559
TICRR	5	0.11202	0.25093	0.97363	4597	3	0.36085	0.600447	4	0.0015141	0.0054795	0.557079	206	2	1.4748	2.26126
CNOT11	3	0.035411	0.087672	0.922228	1992	2	0.52996	1.05714	3	0.001962	0.0055955	0.557819	250	3	1.1499	2.25216
ITGA7	4	0.010678	0.035526	0.884994	763	3	0.70642	1.44945	4	0.0015647	0.0056484	0.560048	212	4	0.99011	2.24807
AMOTL2	6	0.00061635	0.0032781	0.642157	72	5	0.76932	2.48438	6	0.0011096	0.0057207	0.563283	162	5	0.73719	2.24255
MRPL12	6	0.096483	0.24198	0.97363	4152	3	0.14927	0.616221	6	0.0011199	0.0057747	0.563283	163	5	0.75354	2.23847
NOP56	6	0.73984	0.84059	1	14131	1	-0.66017	0.0754158	6	0.0011255	0.0058039	0.563283	165	4	1.2497	2.23628
RPL13	6	0.97795	0.97815	1	17667	0	-1.0485	0.00959454	5	0.0012941	0.0057655	0.563283	180	5	1.7371	2.23916
CNTD2	3	0.10967	0.20048	0.97363	4521	2	0.42475	0.697929	3	0.0021292	0.0060155	0.564028	264	3	0.77617	2.22073
ILF2	5	0.94984	0.95003	1	17082	0	-0.42215	0.0222627	5	0.0013413	0.0059744	0.564028	188	3	0.97482	2.22371
KRIT1	4	0.011666	0.038595	0.886546	827	3	0.6532	1.41347	4	0.0016222	0.0058573	0.564028	221	4	0.84851	2.2323
NR2C2AP	4	0.81158	0.81443	1	14924	1	-0.14816	0.0891462	4	0.0016322	0.0058973	0.564028	222	4	1.2931	2.22935
RPS10	6	0.80816	0.86331	1	14879	1	-0.46374	0.0638332	6	0.0011528	0.0059302	0.564028	168	4	1.5746	2.22693
TNFRSF6B	6	0.031913	0.10798	0.941978	1852	4	0.55717	0.966657	6	0.0011569	0.0059496	0.564028	169	4	0.75785	2.22551
ZNF878	5	0.052535	0.14683	0.961478	2657	2	0.29692	0.833185	5	0.0013552	0.0060268	0.564028	189	3	1.2542	2.21991
BUB3	6	0.24193	0.44562	1	7568	1	-1.4166	0.351035	6	0.0012134	0.0062276	0.571955	173	6	1.0548	2.20568
KCNJ6	4	0.002638	0.0093329	0.74742	255	3	0.51089	2.02998	4	0.0017298	0.0062362	0.571955	229	3	0.61619	2.20508
LYPD4	3	0.0095959	0.025746	0.873538	700	1	-1.8345	1.58929	2	0.0032169	0.0061952	0.571955	359	1	1.1947	2.20794
PTGES3	1	0.21059	0.21022	0.97363	6932	1	0.38298	0.677326	1	0.0062486	0.006186	0.571955	555	1	2.0594	2.20859
ADSL	5	0.46402	0.62411	1	11070	2	-0.014514	0.204739	5	0.0014363	0.0063474	0.573263	192	5	0.57388	2.1974
ATF4	3	0.073925	0.1539	0.967554	3393	2	0.51668	0.812761	3	0.0023403	0.0066022	0.573263	286	3	1.4144	2.18031
DEFB4A	2	0.00014671	0.00028849	0.330755	19	2	2.9912	3.53987	2	0.0034404	0.0066303	0.573263	373	2	1.531	2.17847
DEFB4B	2	0.00014671	0.00028849	0.330755	20	2	2.9912	3.53987	2	0.0034404	0.0066303	0.573263	374	2	1.531	2.17847
DPH6	5	0.22605	0.41268	1	7251	1	-0.6351	0.384387	5	0.001495	0.0065936	0.573263	201	5	1.2717	2.18088
EML3	5	0.010376	0.038525	0.886546	745	4	0.29215	1.41426	5	0.0014704	0.0064937	0.573263	197	4	0.20831	2.18751
FAM122C	5	0.0054216	0.022528	0.858246	437	5	0.74278	1.64728	5	0.0015174	0.006688	0.573263	207	5	1.0217	2.1747
GPR179	5	0.49439	0.64858	1	11440	2	-0.022083	0.188036	5	0.0014523	0.0064111	0.573263	194	5	0.96152	2.19307
GSDMB	4	0.058404	0.13948	0.954558	2882	3	0.40947	0.855488	4	0.0018222	0.0065574	0.573263	237	4	0.77458	2.18327
HDAC8	11	0.062358	0.2163	0.97363	3029	6	0.17565	0.664943	11	0.00087815	0.006512	0.573263	135	6	0.50484	2.18629
MRTO4	5	0.81619	0.83805	1	14972	1	-0.17608	0.0767301	5	0.0015111	0.0066637	0.573263	205	3	1.1733	2.17628
OSBPL1A	5	0.088678	0.21548	0.97363	3902	2	0.11048	0.666593	5	0.0014699	0.0064915	0.573263	196	5	0.60404	2.18765
RPL6	6	0.99962	0.99961	1	18281	0	-0.77537	0.000169408	6	0.0012776	0.0065304	0.573263	179	5	1.4582	2.18506
SGPP1	6	0.068449	0.18622	0.97363	3225	4	0.39519	0.729974	6	0.0012952	0.0066108	0.573263	181	4	0.71032	2.17975
ALDH3A1	4	0.037587	0.099123	0.934576	2067	3	0.75686	1.00383	4	0.0019025	0.006844	0.57587	242	4	1.444	2.16469
MAPK1	4	0.0026572	0.0093912	0.74742	258	4	0.80059	2.02728	4	0.0018936	0.0068095	0.57587	241	4	0.79722	2.16688
NCL	5	0.70965	0.78586	1	13844	1	-0.18399	0.104655	5	0.0015514	0.0068332	0.57587	211	3	1.5655	2.16538
VNN2	4	0.0073565	0.025004	0.869421	562	3	0.59913	1.60199	4	0.0018916	0.0068035	0.57587	240	4	0.86976	2.16727
WASL	4	0.00029847	0.0010846	0.642157	41	1	-0.032787	2.96473	4	0.0019142	0.0068888	0.576993	244	2	0.35428	2.16186
IGSF6	5	0.00025829	0.0011774	0.642157	33	3	0.20579	2.92908	5	0.0015857	0.0069655	0.580283	214	3	0.3102	2.15705
SMG6	5	0.3787	0.55693	1	9878	2	0.22779	0.254199	5	0.0015921	0.0069914	0.580283	215	5	0.70538	2.15544
DDX25	4	0.001284	0.0045881	0.690474	137	4	1.3417	2.33837	4	0.0019659	0.0070734	0.582368	251	4	1.5362	2.15037
GANAB	5	0.12454	0.26945	0.97363	4981	2	-0.46586	0.569522	5	0.0016147	0.0070918	0.582368	218	2	-0.14457	2.14924
UNC50	5	0.058101	0.16005	0.967554	2868	3	0.45903	0.795744	5	0.0016186	0.0071117	0.582368	219	5	1.2287	2.14803
HRH4	5	0.002203	0.0095985	0.74742	219	3	0.25643	2.0178	5	0.0016434	0.0072137	0.582915	223	3	0.34082	2.14184
NEDD4	4	0.027845	0.07948	0.922228	1672	3	0.48019	1.09974	4	0.0019992	0.0071889	0.582915	255	3	1.1327	2.14334
ZSWIM2	6	0.00099842	0.0052039	0.704459	114	2	0.072357	2.28367	6	0.0014185	0.0071976	0.582915	191	3	0.15544	2.14281
CALCRL	5	0.059926	0.16426	0.967554	2935	3	0.20121	0.784468	5	0.0017442	0.0076458	0.584463	232	5	0.50818	2.11658
CDK8	6	0.0088608	0.035647	0.884994	662	4	0.28756	1.44798	6	0.0015044	0.0076337	0.584463	204	5	0.72624	2.11726
DAZAP2	9	0.0023235	0.013802	0.789386	225	7	0.43587	1.86006	9	0.0012033	0.0075133	0.584463	171	8	0.54503	2.12417
EFNA1	5	0.00010451	0.00047524	0.458833	17	3	0.49782	3.32309	5	0.0017045	0.0074782	0.584463	228	2	-0.057782	2.1262
GYPE	1	0.0053559	0.0052859	0.704459	430	1	1.6524	2.27688	1	0.0077488	0.0076774	0.584463	658	1	1.7407	2.11479
ICE1	4	0.052677	0.12858	0.954558	2662	3	0.52355	0.890827	5	0.0017009	0.0074642	0.584463	227	4	0.57279	2.12702
IFT81	8	0.00051179	0.0032792	0.642157	60	6	0.64002	2.48423	8	0.0012415	0.0075295	0.584463	177	6	0.38884	2.12323
ITGA10	6	0.0001722	0.00095237	0.642157	22	4	0.62609	3.02119	6	0.0014877	0.0075452	0.584463	200	3	0.22491	2.12233
LONP1	4	0.65837	0.71102	1	13293	1	-0.61466	0.148118	4	0.0021639	0.0077746	0.584463	268	4	0.86348	2.10932
NACA	5	0.46713	0.6266	1	11118	2	-0.15177	0.20301	5	0.0017459	0.0076542	0.584463	233	4	0.85115	2.1161
NRIP1	5	0.0015203	0.006699	0.726738	155	3	0.53273	2.17399	5	0.001655	0.007271	0.584463	225	3	1.0296	2.13841
RABL2A	7	0.039459	0.12983	0.954558	2142	1	-0.60511	0.886625	7	0.001332	0.0076148	0.584463	185	5	0.35452	2.11834
RPL37	3	0.81135	0.81129	1	14920	0	-0.25012	0.0908239	3	0.0026737	0.007495	0.584463	311	2	1.5936	2.12523
RPS25	2	0.20938	0.27875	0.976395	6901	1	-0.020779	0.554785	2	0.0039952	0.0076995	0.584463	413	2	1.3497	2.11354
SIK1	6	0.0025967	0.012891	0.786756	250	5	0.61628	1.88971	6	0.0014717	0.0074572	0.584463	198	4	0.60656	2.12742
WDHD1	6	0.51288	0.68943	1	11657	2	-0.20767	0.16151	6	0.0015308	0.0077632	0.584463	209	4	1.1333	2.10996
ZNF556	6	0.0086431	0.034927	0.884994	640	4	0.35713	1.45684	6	0.0015206	0.0077201	0.584463	208	3	0.62966	2.11238
ERCC6L	4	0.20857	0.35975	0.995478	6886	1	-0.75258	0.443999	4	0.0021907	0.0078599	0.58607	272	3	1.2962	2.10458
SMARCD2	6	0.28999	0.49976	1	8501	1	-0.15557	0.301239	6	0.00155	0.007855	0.58607	210	6	0.55161	2.10485
INHBA	4	0.0038749	0.013535	0.786756	340	3	0.95962	1.86854	4	0.0022368	0.0080283	0.591415	275	3	1.3921	2.09538
POT1	3	0.8843	0.88431	1	15937	0	-0.55168	0.0533955	3	0.0028533	0.0079937	0.591415	331	3	1.1739	2.09725
TNPO3	6	0.15677	0.34655	0.992004	5805	2	0.012161	0.460234	6	0.0015825	0.008018	0.591415	213	5	0.80093	2.09593
ADCY10	4	0.018802	0.060185	0.904268	1224	4	0.49326	1.22051	4	0.0022892	0.0081934	0.596186	280	4	0.76526	2.08654
CAV1	6	0.039634	0.12519	0.954558	2149	4	0.52081	0.90243	6	0.0016466	0.0083111	0.596186	224	4	0.99259	2.08034
COX6A1	5	0.051146	0.14352	0.959565	2614	3	0.47446	0.843088	5	0.0018866	0.0082668	0.596186	239	5	1.2878	2.08266
DDX49	4	0.88559	0.88574	1	15956	0	-1.2261	0.0526937	4	0.0023856	0.0085481	0.596186	291	3	2.0668	2.06813
GHITM	5	0.14639	0.30158	0.982404	5580	2	-0.17786	0.520597	5	0.0019403	0.008486	0.596186	248	5	0.69119	2.0713
HNRNPCL1	5	0.93806	0.93825	1	16855	0	0.022037	0.0276814	5	0.0019278	0.008439	0.596186	246	4	1.7106	2.07371
HNRNPCL2	5	0.072026	0.18959	0.97363	3346	2	0.030829	0.722185	5	0.0019278	0.008439	0.596186	245	4	1.1877	2.07371
MEOX1	11	0.020827	0.093933	0.922228	1305	6	0.2561	1.02718	10	0.001244	0.0082436	0.596186	178	3	-0.19848	2.08388
RGMA	5	0.029412	0.089853	0.922228	1754	3	0.54383	1.04647	5	0.0019108	0.0083656	0.596186	243	5	0.50836	2.0775
S100A6	5	0.024308	0.076567	0.920276	1481	3	0.56242	1.11596	4	0.0022897	0.008195	0.596186	281	3	0.82786	2.08645
SAMM50	5	0.24134	0.4334	1	7557	2	0.066163	0.363111	5	0.0019314	0.0084504	0.596186	247	5	0.97335	2.07312
SHOC2	6	0.00087594	0.0046107	0.690474	102	3	0.080081	2.33623	6	0.0016805	0.0084752	0.596186	226	4	0.38174	2.07185
STARD9	3	0.0026326	0.0073861	0.73942	253	3	0.48149	2.13158	3	0.0029915	0.0083683	0.596186	345	2	1.464	2.07736
XAGE1E	4	0.0075547	0.025633	0.873538	571	4	0.48871	1.5912	4	0.0023832	0.0085394	0.596186	290	4	1.4315	2.06857
ARMC10	10	0.0065368	0.03462	0.880907	512	7	0.37486	1.46067	10	0.001328	0.0087516	0.601235	184	7	0.40877	2.05791
C14orf80	6	0.94932	0.94942	1	17073	0	-0.44113	0.0225416	6	0.0017395	0.0087391	0.601235	231	5	0.97578	2.05853
RPL19	6	0.87595	0.89384	1	15800	1	-0.95511	0.0487402	6	0.0017338	0.0087111	0.601235	230	4	1.122	2.05993
SLC30A9	5	0.10307	0.23742	0.97363	4326	2	-0.19287	0.624483	5	0.001999	0.0087262	0.601235	254	3	1.3127	2.05917
PDHX	5	0.034275	0.10232	0.937181	1945	3	0.58144	0.990039	5	0.00202	0.0088169	0.603462	258	5	0.56959	2.05468
LAMP1	5	0.087495	0.21365	0.97363	3855	2	0.18164	0.670297	5	0.0020466	0.0089232	0.607352	259	3	0.33717	2.04948
MMP14	4	0.0085474	0.028724	0.873538	633	3	0.53936	1.54176	4	0.0025037	0.0089399	0.607352	296	3	0.68251	2.04867
MON2	5	0.070457	0.18714	0.97363	3289	1	-0.61212	0.727833	5	0.0020712	0.0090231	0.608492	262	4	1.0865	2.04464
NFKBIB	5	0.0040531	0.01709	0.823045	355	4	0.59005	1.76726	5	0.0020656	0.0089982	0.608492	261	5	0.91152	2.04584
AMHR2	4	0.032487	0.088894	0.922228	1873	3	0.44691	1.05113	4	0.0025415	0.0090695	0.60864	297	4	0.81077	2.04242
SLC35G1	5	0.0032541	0.013925	0.789386	301	2	-0.16289	1.8562	5	0.0020871	0.0090916	0.60864	263	3	0.18464	2.04136
PSMA4	6	0.10735	0.26269	0.97363	4451	4	0.56665	0.580556	6	0.0018369	0.0092012	0.613735	238	5	1.2598	2.03616
PSMD6	5	0.19493	0.37025	0.998608	6611	1	-0.44912	0.431505	5	0.0021295	0.0092821	0.616893	265	3	0.67878	2.03235
SOX9	4	0.025579	0.07486	0.920276	1550	3	0.40361	1.12575	4	0.0026596	0.0094624	0.626604	308	3	0.85935	2.024
ABHD10	3	0.13349	0.23097	0.97363	5225	2	0.38856	0.636444	3	0.0035787	0.0099336	0.631428	380	1	-0.23857	2.00289
CEMIP	5	0.43035	0.59741	1	10626	2	0.06292	0.223728	5	0.0023346	0.010154	0.631428	284	2	0.19659	1.99336
FAM188A	4	0.023277	0.070168	0.913931	1439	2	0.52533	1.15386	4	0.002879	0.010256	0.631428	332	4	0.60699	1.98902
FKBP11	11	0.00020919	0.0016848	0.642157	28	9	0.45196	2.77345	11	0.0014513	0.0099687	0.631428	193	8	0.42154	2.00136
GOLGA3	4	0.82179	0.82335	1	15042	1	0.02695	0.0844155	4	0.0027217	0.0096827	0.631428	318	4	0.59228	2.014
GTPBP4	6	0.51567	0.69118	1	11690	2	-0.93361	0.160409	6	0.0020543	0.010256	0.631428	260	5	1.1199	1.98902
GYLTL1B	5	0.0037252	0.01577	0.823045	326	3	0.85636	1.80217	5	0.0023346	0.010154	0.631428	285	3	0.97738	1.99336
HAUS5	4	0.066058	0.15398	0.967554	3146	1	-0.98578	0.812536	4	0.0027501	0.0097831	0.631428	322	3	1.0697	2.00952
HES7	6	0.22858	0.43036	1	7293	3	0.18245	0.366168	6	0.0020135	0.010063	0.631428	257	6	0.29858	1.99727
KANSL2	5	0.073789	0.19234	0.97363	3390	3	0.33321	0.71593	5	0.0021985	0.0095828	0.631428	273	4	0.93988	2.01851
MTIF3	5	0.0030674	0.013151	0.786756	294	4	0.54849	1.88104	5	0.0022679	0.0098759	0.631428	278	4	0.61833	2.00542
PFAS	6	0.019654	0.071372	0.915949	1262	3	0.13918	1.14647	6	0.0020079	0.010043	0.631428	256	3	-0.00028337	1.99814
PINX1	4	0.094457	0.20608	0.97363	4088	3	0.19962	0.685964	4	0.002747	0.0097733	0.631428	321	4	0.87675	2.00996
PLA2G2A	5	0.0031627	0.013543	0.786756	297	5	0.46679	1.86829	5	0.0022844	0.0099455	0.631428	279	5	0.56828	2.00237
PRPF40B	4	0.0044691	0.01552	0.823045	377	4	0.69467	1.80911	4	0.0027134	0.009653	0.631428	316	4	0.62321	2.01534
RBM4	8	0.92525	0.94745	1	16623	1	0.056793	0.0234437	8	0.0017841	0.010293	0.631428	235	6	0.54214	1.98746
RS1	4	0.0022124	0.0078864	0.73942	221	2	1.3221	2.10312	4	0.0027896	0.0099277	0.631428	325	3	1.7703	2.00315
SCRN2	6	0.040173	0.12641	0.954558	2167	3	0.21291	0.898219	6	0.0019815	0.0099142	0.631428	252	4	0.8147	2.00374
SLC17A6	5	0.0015873	0.0069726	0.726738	168	2	0.11225	2.15661	5	0.0023676	0.010293	0.631428	289	2	-0.11363	1.98746
TSHZ2	4	0.0035543	0.012465	0.782229	316	2	0.33898	1.90431	4	0.0028818	0.010263	0.631428	333	2	0.038875	1.98873
VWA1	4	0.46085	0.60845	1	11028	2	0.104	0.215775	4	0.0028869	0.010283	0.631428	334	2	1.3691	1.98788
WDR41	5	0.49016	0.64515	1	11393	2	-0.21954	0.190339	5	0.0022459	0.0097857	0.631428	277	4	0.98025	2.00941
GTSF1	5	0.00394	0.016636	0.823045	348	4	0.75178	1.77895	5	0.0023978	0.01041	0.632532	293	4	0.88069	1.98255
MAATS1	5	0.10459	0.2397	0.97363	4376	3	0.67102	0.620332	4	0.0029135	0.010384	0.632532	337	3	0.69481	1.98364
NCBP2	5	0.47087	0.6296	1	11166	1	-0.18981	0.200935	4	0.002921	0.010414	0.632532	338	3	1.2956	1.98238
WDR61	4	0.13059	0.26856	0.97363	5153	1	-0.8031	0.570959	4	0.0029462	0.010493	0.635248	339	3	0.99509	1.9791
PEX12	3	0.013007	0.034334	0.880907	916	3	1.5725	1.46428	3	0.0038469	0.010657	0.638824	395	3	1.1171	1.97237
PLCD1	5	0.0094075	0.035745	0.884994	691	3	0.5034	1.44678	5	0.0024497	0.010621	0.638824	294	4	0.4616	1.97383
WDR77	5	0.87282	0.87666	1	15751	1	-0.26905	0.0571688	4	0.0029925	0.01065	0.638824	346	4	1.4953	1.97265
RTEL1	6	0.63519	0.77072	1	13064	1	-0.013359	0.113103	6	0.0021522	0.010711	0.639968	267	4	1.163	1.97017
RABGGTA	5	0.02582	0.08052	0.922228	1559	2	-0.37971	1.0941	4	0.0030199	0.010747	0.640044	348	2	0.2118	1.96871
CBL	6	0.047532	0.14228	0.959195	2471	4	0.4069	0.846856	6	0.0021781	0.010852	0.641654	270	6	0.7596	1.96449
CCDC181	6	0.0014801	0.0075394	0.73942	154	2	-0.25175	2.12266	6	0.002179	0.010854	0.641654	271	2	-0.22188	1.96441
CCT7	4	0.44108	0.58877	1	10767	1	-0.92357	0.230054	3	0.0039323	0.010879	0.641654	409	2	1.8053	1.96341
ABR	12	0.096733	0.30117	0.982404	4159	6	0.18242	0.521188	12	0.0015941	0.01121	0.644402	216	7	0.44614	1.95039
ALG11	6	0.24313	0.44703	1	7592	2	0.24407	0.349663	6	0.0022968	0.011391	0.644402	282	5	0.86802	1.94344
ATP6V1D	5	0.10491	0.24022	0.97363	4388	1	-1.85	0.619391	5	0.0026225	0.011352	0.644402	304	1	-0.71383	1.94493
CAPZA1	5	0.0047439	0.019861	0.858246	389	4	0.96571	1.702	5	0.0026252	0.011366	0.644402	305	4	0.32748	1.94439
FBL	6	0.13972	0.32245	0.98602	5406	3	0.099899	0.491538	6	0.0022382	0.011117	0.644402	276	5	0.91924	1.95401
HIST1H2AE	5	0.29096	0.48972	1	8522	2	-0.038755	0.310052	5	0.0026202	0.011341	0.644402	303	5	0.41627	1.94535
HNRNPUL2	6	0.10185	0.25219	0.97363	4296	2	0.012595	0.598272	6	0.0022268	0.011073	0.644402	274	4	0.27206	1.95573
MARS	5	0.31986	0.51165	1	8995	1	-0.50922	0.291027	5	0.0025568	0.011077	0.644402	299	5	0.56935	1.95558
NRSN1	4	0.068618	0.15876	0.967554	3231	3	0.65847	0.799259	4	0.0032009	0.011356	0.644402	358	3	1.0316	1.94477
PPM1F	5	0.0032559	0.01393	0.789386	302	3	0.83169	1.85605	5	0.0026397	0.011417	0.644402	306	4	0.33399	1.94245
RAD9A	5	0.39014	0.56579	1	10047	2	-0.24811	0.247345	5	0.0025649	0.011109	0.644402	301	2	-0.12036	1.95433
RPS14	4	0.98363	0.98368	1	17783	0	-1.3896	0.00714616	4	0.0031797	0.011283	0.644402	355	3	1.6252	1.94758
TRIOBP	9	0.02485	0.09992	0.934576	1511	5	0.36086	1.00035	9	0.001816	0.011028	0.644402	236	5	0.13022	1.9575
TUBD1	8	0.73205	0.86059	1	14058	1	-0.75168	0.0652037	8	0.001997	0.011338	0.644402	253	5	1.1168	1.94546
EEF2	6	0.96591	0.96607	1	17396	0	-2.205	0.0149914	6	0.0023122	0.011464	0.645068	283	5	1.1532	1.94066
EDC4	5	0.19217	0.36643	0.998482	6543	2	0.071649	0.436009	5	0.0026724	0.011564	0.648697	310	2	-0.2679	1.93689
CRIPAK	3	0.0019115	0.0054414	0.704459	194	3	1.0821	2.26429	3	0.0042538	0.011761	0.65372	433	2	0.99889	1.92956
CTAGE5	7	0.0026892	0.013439	0.786756	261	2	-0.23754	1.87163	7	0.0021386	0.011758	0.65372	266	2	0.061372	1.92967
TSR1	6	0.99308	0.99311	1	18032	0	-1.1935	0.00300265	6	0.0023637	0.011705	0.65372	288	4	1.0449	1.93163
ACADL	5	0.0157	0.053462	0.904268	1059	4	0.65398	1.27195	5	0.0027569	0.011908	0.656849	323	4	0.2067	1.92416
ALDH8A1	6	0.32409	0.53747	1	9079	2	0.029932	0.269646	6	0.0023957	0.011862	0.656849	292	6	0.36689	1.92584
MEIS1	5	0.034601	0.10316	0.939249	1957	3	0.43846	0.986489	4	0.0034089	0.01207	0.656849	370	4	0.57334	1.91829
PPIL2	5	0.046111	0.13153	0.954558	2399	1	-0.70822	0.880975	4	0.0034186	0.012104	0.656849	371	3	1.1926	1.91707
PSMA5	5	0.66848	0.76963	1	13407	1	-0.75333	0.113718	5	0.0027952	0.012058	0.656849	326	4	0.98476	1.91872
RIC1	4	0.69898	0.7343	1	13716	1	-0.47912	0.134126	4	0.003367	0.011943	0.656849	365	4	1.3235	1.92289
TK2	4	0.093541	0.20443	0.97363	4057	1	-0.74082	0.689455	4	0.0033883	0.012009	0.656849	368	1	-0.27028	1.92049
WDR55	5	0.91081	0.91113	1	16386	0	-0.70907	0.0404197	5	0.0027882	0.01203	0.656849	324	5	0.61168	1.91973
DNAJA1	5	0.022713	0.07238	0.920276	1411	4	0.39616	1.14038	5	0.0028166	0.012154	0.657656	327	3	0.70874	1.91528
APBA3	6	0.11461	0.27646	0.976395	4676	2	0.0073109	0.558368	6	0.0024652	0.012213	0.658867	295	3	0.40504	1.91318
THAP9	4	0.4051	0.55313	1	10283	2	0.18721	0.257173	4	0.0034616	0.012255	0.6592	375	3	1.2648	1.91169
ITGA5	5	0.0028383	0.012242	0.782229	273	2	-0.088811	1.91215	5	0.0028528	0.012303	0.659878	330	1	-0.34524	1.90999
RNF145	3	0.003595	0.0099741	0.752011	318	3	0.61973	2.00113	3	0.0044764	0.012397	0.662948	447	2	0.3833	1.90668
FBXO47	3	0.0022199	0.006272	0.726738	222	2	0.66497	2.20259	3	0.0045109	0.012496	0.664471	450	2	0.42593	1.90323
S100PBP	5	0.052973	0.14792	0.962158	2673	2	0.071971	0.829973	5	0.0029013	0.012498	0.664471	336	2	0.04089	1.90316
ATG7	6	0.011516	0.04473	0.890046	814	3	0.29078	1.3494	6	0.0025516	0.012604	0.668217	298	3	0.51855	1.89949
ZNF776	6	0.003793	0.017542	0.823998	332	4	1.0254	1.75592	6	0.0025597	0.012647	0.668559	300	5	0.73279	1.89801
E2F8	4	0.00086367	0.0031092	0.642157	101	3	0.69218	2.50735	4	0.0036592	0.012919	0.668859	384	2	0.56653	1.88877
KRT78	6	0.003917	0.018021	0.832668	347	5	0.60298	1.74422	6	0.0025882	0.01279	0.668859	302	5	0.68534	1.89313
NHS	5	0.0021508	0.0093766	0.74742	214	3	0.1283	2.02795	5	0.0030254	0.012981	0.668859	350	2	0.13212	1.88669
RBM7	9	0.035455	0.13123	0.954558	1995	4	0.099788	0.881967	9	0.0021642	0.012949	0.668859	269	6	0.50081	1.88776
RPP25L	5	0.85109	0.86028	1	15421	1	-1.019	0.0653602	5	0.0029679	0.012753	0.668859	340	5	0.74395	1.89439
SLC39A5	5	0.0035143	0.014937	0.805897	314	5	0.57416	1.82574	5	0.0029778	0.012793	0.668859	341	5	0.45853	1.89303
STK4	4	0.054883	0.13289	0.954558	2744	1	-0.014646	0.876508	4	0.0036432	0.012859	0.668859	383	4	1.025	1.89079
ZFC3H1	2	0.03871	0.070021	0.913931	2120	1	0.41276	1.15477	2	0.0067162	0.012842	0.668859	585	1	0.81429	1.89137
ZSCAN30	5	0.029794	0.090819	0.922228	1769	4	0.31744	1.04182	5	0.003001	0.012882	0.668859	347	5	0.2759	1.89002
DDX21	6	0.2439	0.44789	1	7616	2	-0.36244	0.348829	6	0.0026627	0.013152	0.671344	309	4	1.1306	1.88101
GPN1	6	0.66421	0.79129	1	13358	1	-0.43445	0.101664	6	0.0026494	0.013091	0.671344	307	5	0.70531	1.88303
MATN1	6	0.021004	0.075614	0.920276	1321	3	0.24584	1.1214	6	0.002691	0.013286	0.671344	315	6	0.43106	1.87661
METTL21B	6	0.041227	0.1287	0.954558	2207	4	0.17664	0.890421	6	0.0026864	0.013263	0.671344	314	5	0.67166	1.87736
NHLRC2	3	0.90762	0.90766	1	16328	0	-0.41948	0.0420768	3	0.0047581	0.013179	0.671344	468	3	2.2795	1.88012
RAD51C	5	0.99991	0.99991	1	18312	0	-0.87761	3.90883e-05	5	0.0030731	0.013181	0.671344	351	4	1.0121	1.88005
RPH3A	6	0.022214	0.079434	0.922228	1389	4	0.39758	1.09999	6	0.0026795	0.013231	0.671344	312	3	0.29102	1.87841
KCTD5	4	0.041664	0.10717	0.941978	2230	3	0.57584	0.969927	4	0.0038051	0.013407	0.672036	389	4	0.8441	1.87267
NOTO	5	0.0039932	0.016846	0.823045	351	3	0.53105	1.7735	5	0.003119	0.013364	0.672036	353	4	0.64462	1.87406
RPL24	6	0.94758	0.94766	1	17043	0	-0.56568	0.0233475	6	0.0027153	0.013409	0.672036	317	3	0.46241	1.8726
FDX1L	6	0.44095	0.64501	1	10766	1	-0.41422	0.190434	6	0.0027385	0.013517	0.675574	320	5	0.81573	1.86912
GGT1	4	0.025944	0.075578	0.920276	1566	2	0.21828	1.1216	4	0.0038873	0.013685	0.676617	401	2	0.51176	1.86376
PKM	5	0.99926	0.99925	1	18255	0	-1.5399	0.000325843	5	0.0031813	0.013627	0.676617	356	3	1.0633	1.8656
PKN3	4	0.0066652	0.022781	0.858246	519	4	0.83204	1.64243	4	0.0038737	0.013646	0.676617	398	3	1.0169	1.86499
TRABD2A	5	0.0016923	0.0074266	0.73942	172	2	0.028058	2.12921	5	0.0031981	0.013684	0.676617	357	2	-0.064906	1.86379
HIST1H2BJ	3	0.25032	0.37654	0.998621	7763	2	0.19865	0.424189	3	0.0049857	0.013771	0.677236	477	3	1.0131	1.86103
PSMG4	4	0.99996	0.99996	1	18321	0	-1.6362	1.73721e-05	4	0.0039078	0.013742	0.677236	405	3	1.2438	1.86195
ACSL4	4	0.038544	0.101	0.935192	2111	2	-0.19052	0.995679	4	0.0039866	0.014009	0.679132	412	2	0.4777	1.85359
CHP1	5	0.0037544	0.015886	0.823045	329	2	-0.12933	1.79899	5	0.0032557	0.013932	0.679132	360	3	1.1515	1.85599
GTPBP6	6	0.27732	0.4857	1	8286	1	-0.15455	0.313632	6	0.0028389	0.013995	0.679132	328	5	0.74746	1.85403
MED12	6	0.13608	0.3159	0.985667	5296	3	0.25426	0.50045	6	0.0028476	0.014032	0.679132	329	4	0.64378	1.85288
POLE4	5	0.20267	0.38098	0.998796	6774	2	-0.12683	0.419098	4	0.0039488	0.013889	0.679132	410	4	0.84544	1.85733
SOD3	5	0.098628	0.23072	0.97363	4210	2	0.12075	0.636915	5	0.0032735	0.014003	0.679132	361	3	0.77222	1.85378
C19orf84	4	0.023263	0.070141	0.913931	1438	3	0.95376	1.15403	4	0.0040327	0.014172	0.684093	417	2	0.50513	1.84857
DESI1	5	0.76592	0.81096	1	14422	1	0.055409	0.0910006	5	0.0033347	0.014237	0.684685	364	5	0.35654	1.84658
ROMO1	6	0.94223	0.94226	1	16932	0	-0.39649	0.0258292	6	0.0028982	0.014259	0.684685	335	5	0.79394	1.84591
CCAR1	5	0.007583	0.030546	0.873538	572	1	-1.1416	1.51505	4	0.0041867	0.014685	0.686708	431	4	1.1484	1.83313
FBXW5	3	0.0009813	0.002835	0.642157	113	1	-0.69296	2.54745	3	0.0052355	0.014455	0.686708	486	1	-0.78455	1.83998
FOXD4L1	6	0.40443	0.62322	1	10273	2	-0.057604	0.205359	6	0.0029802	0.01467	0.686708	342	4	0.78522	1.83357
GYG2	5	0.21108	0.39248	1	6942	3	0.27557	0.406182	5	0.0034283	0.014588	0.686708	372	4	0.33259	1.836
HCN4	4	0.054997	0.13309	0.954558	2749	3	0.68818	0.875855	4	0.0041116	0.014427	0.686708	425	2	1.3723	1.84082
HSD17B6	3	0.044562	0.10814	0.941978	2338	2	0.36561	0.966014	3	0.0052666	0.014535	0.686708	490	2	1.165	1.83758
RBM28	4	0.54763	0.6563	1	12045	1	-0.21261	0.182898	4	0.0041571	0.014593	0.686708	430	3	1.0169	1.83586
SMUG1	6	0.017277	0.063676	0.91255	1151	4	0.40044	1.19602	6	0.0029838	0.014686	0.686708	343	5	0.61655	1.8331
SPRTN	5	0.855	0.86303	1	15476	1	-0.7788	0.0639741	4	0.004103	0.014403	0.686708	424	4	1.2826	1.84155
TMEM203	6	0.0049161	0.021669	0.858246	402	3	0.055355	1.66416	6	0.002991	0.014713	0.686708	344	3	0.28039	1.8323
ZNF492	4	0.46507	0.61258	1	11084	1	-0.14663	0.212837	3	0.0052569	0.01451	0.686708	488	3	0.88981	1.83833
NOMO1	3	0.55622	0.59473	1	12154	1	-0.55809	0.22568	3	0.0053735	0.014823	0.690091	498	1	-1.1852	1.82906
TAF1C	6	0.58982	0.73966	1	12564	2	-0.337	0.130968	6	0.0030232	0.014864	0.690274	349	5	0.88145	1.82786
GTF2H2C_2	8	0.2204	0.45621	1	7122	4	0.030621	0.340835	8	0.002735	0.014938	0.691957	319	6	1.0317	1.82571
KANK1	6	0.0007466	0.0039479	0.663239	87	6	0.56788	2.40363	6	0.0030734	0.0151	0.69365	352	5	0.5839	1.82102
PNMA2	5	0.0056125	0.023272	0.858246	454	4	0.40937	1.63317	5	0.0035705	0.015159	0.69365	379	5	0.66434	1.81933
RAG2	5	0.022104	0.070803	0.914817	1384	2	-0.50694	1.14995	5	0.0035538	0.015102	0.69365	378	2	-0.63717	1.82097
RPF1	3	0.059564	0.13498	0.954558	2919	2	0.81877	0.869731	3	0.0055115	0.015164	0.69365	508	3	1.4904	1.81919
TYW1	6	0.018286	0.066965	0.913931	1199	3	0.18417	1.17415	5	0.0035505	0.01509	0.69365	377	4	1.3512	1.82131
FBXO45	4	0.0037833	0.013242	0.786756	330	3	0.65554	1.87805	4	0.0044008	0.015394	0.702416	439	3	0.46371	1.81265
NAT1	6	0.00095716	0.0050112	0.696407	111	6	0.7874	2.30006	6	0.0031586	0.01548	0.70458	354	4	0.67804	1.81023
CNPY2	4	0.058006	0.13873	0.954558	2860	3	0.802	0.85783	4	0.0044902	0.015686	0.712054	448	3	1.1333	1.80449
WRAP53	4	0.017457	0.056316	0.904268	1159	4	0.63534	1.24937	4	0.0045011	0.015725	0.712054	449	2	0.79426	1.80341
ZNF7	9	0.0038555	0.020856	0.858246	337	3	-0.30153	1.68077	9	0.0026852	0.01576	0.712054	313	3	0.015418	1.80244
ARPC3	5	0.012707	0.045161	0.890046	895	3	0.41068	1.34524	5	0.00387	0.016354	0.719216	397	5	0.48445	1.78638
C7orf26	5	0.52095	0.6703	1	11747	2	0.24927	0.173731	5	0.0038763	0.016377	0.719216	399	4	1.538	1.78577
CAMK1	4	0.017755	0.057163	0.904268	1175	4	0.28965	1.24288	4	0.0046458	0.016224	0.719216	461	4	0.44414	1.78984
CDK1	6	0.056651	0.16187	0.967554	2813	3	0.21246	0.790834	6	0.0033163	0.016193	0.719216	363	5	1.2877	1.79067
DPH3	4	0.47044	0.61794	1	11164	2	0.17527	0.209054	4	0.0046967	0.016402	0.719216	466	3	1.6507	1.7851
FABP4	5	0.1899	0.36331	0.997775	6491	2	0.097684	0.439723	5	0.0037875	0.016021	0.719216	388	3	0.50356	1.79531
IFNA13	5	0.048954	0.1383	0.954558	2538	3	0.20562	0.859178	5	0.0038389	0.016227	0.719216	393	5	0.62015	1.78976
MTERF2	6	0.0084694	0.034328	0.880907	625	5	0.86275	1.46435	6	0.0033054	0.016139	0.719216	362	6	0.93885	1.79212
POP5	5	0.94189	0.94207	1	16926	0	-2.5401	0.0259168	5	0.0038786	0.016389	0.719216	400	3	0.17984	1.78545
PPRC1	5	0.34794	0.53316	1	9450	1	-0.097745	0.273142	5	0.0038401	0.016238	0.719216	394	4	1.081	1.78947
RAD50	5	0.03545	0.10527	0.939249	1994	3	0.34195	0.977695	5	0.0038873	0.016429	0.719216	402	2	0.18074	1.78439
TRIM43	5	0.20956	0.39039	1	6908	2	-0.017961	0.408501	5	0.003831	0.016195	0.719216	391	2	-0.20661	1.79062
ZNF775	4	0.0035172	0.012353	0.782229	315	4	0.66899	1.90823	4	0.0045781	0.015991	0.719216	455	4	0.90104	1.79612
FLG	6	2.8752e-05	0.00015032	0.229785	11	5	0.77708	3.82298	6	0.0033754	0.016496	0.72018	366	6	0.54363	1.78262
GFAP	6	0.20138	0.39889	1	6751	3	0.15056	0.399147	6	0.0033828	0.01653	0.72018	367	4	0.53777	1.78173
PCGF1	6	0.078244	0.20598	0.97363	3545	3	0.053538	0.686175	5	0.0039206	0.016568	0.72018	407	3	0.73824	1.78073
ZNF615	6	0.00069686	0.0036818	0.649419	81	5	0.83569	2.43394	6	0.0034056	0.016627	0.721028	369	5	0.78388	1.77919
CSNK1A1	4	0.16319	0.31493	0.985531	5959	2	-0.08652	0.501786	4	0.0047978	0.016764	0.725259	469	3	0.98759	1.77562
AHR	5	0.03546	0.1053	0.939249	1997	3	0.29015	0.977572	5	0.0040005	0.016876	0.726343	414	5	0.38427	1.77273
IFNA8	5	0.0006026	0.0027292	0.642157	69	2	-0.048681	2.56396	5	0.0040035	0.016886	0.726343	415	3	0.33086	1.77247
TMEM242	4	0.070457	0.16217	0.967554	3288	1	-0.01576	0.790029	4	0.0048402	0.016908	0.726343	471	4	1.0136	1.77191
COX7A1	5	0.0017697	0.0077531	0.73942	177	2	-0.29467	2.11052	5	0.0040328	0.017006	0.727123	418	2	-0.43845	1.7694
TERF1	5	0.97937	0.97948	1	17694	0	-0.93979	0.00900443	5	0.0040243	0.016974	0.727123	416	5	0.86426	1.77022
TUBB6	5	0.054389	0.15133	0.966515	2726	4	0.31873	0.820075	5	0.0040523	0.017088	0.728955	421	5	1.0264	1.76731
ABHD14A	6	0.32616	0.53972	1	9103	3	0.082962	0.267831	6	0.0035501	0.017308	0.729287	376	6	0.68233	1.76175
CHCHD4	6	0.33719	0.55183	1	9276	3	0.051838	0.258195	5	0.0041518	0.017477	0.729287	429	5	0.30521	1.75753
EDC3	5	0.075097	0.19447	0.97363	3432	3	0.27028	0.711147	4	0.0050458	0.017592	0.729287	480	4	0.69322	1.75468
EEF1G	3	0.071502	0.15071	0.965188	3323	1	-1.871	0.821858	3	0.0063591	0.017399	0.729287	564	2	1.7307	1.75948
GALNT6	5	0.00059796	0.0027108	0.642157	68	4	0.60153	2.5669	5	0.0040889	0.017229	0.729287	423	4	0.55791	1.76374
MRPL44	4	0.26805	0.41819	1	8119	1	-0.27669	0.378626	4	0.0049342	0.01723	0.729287	475	3	0.84099	1.76371
SNX31	5	0.007273	0.029556	0.873538	554	3	0.5402	1.52935	5	0.0041253	0.017373	0.729287	428	5	0.62139	1.76013
TIMM8B	5	0.40389	0.57667	1	10263	2	-0.036775	0.239073	5	0.0041189	0.017346	0.729287	426	5	0.76888	1.7608
TM4SF4	4	0.033754	0.091453	0.922228	1925	3	0.31695	1.0388	4	0.0050447	0.01759	0.729287	479	1	-0.1951	1.75473
TMEM101	3	0.028536	0.071975	0.91986	1705	1	-0.12472	1.14282	3	0.0062744	0.017177	0.729287	557	3	1.4964	1.76505
TMEM14B	3	0.019215	0.049664	0.904268	1243	2	0.58247	1.30396	3	0.0064365	0.017613	0.729287	571	2	0.99565	1.75417
ZNHIT6	3	0.92592	0.926	1	16644	0	-0.74585	0.033389	3	0.0064108	0.017542	0.729287	567	3	1.5175	1.75592
ZWILCH	6	0.014775	0.055599	0.904268	1008	3	0.30265	1.25493	6	0.0035856	0.017486	0.729287	381	5	0.72127	1.75731
DRGX	6	0.015654	0.058408	0.904268	1052	4	0.60617	1.23353	6	0.0036357	0.017721	0.732127	382	5	0.45435	1.75151
VPS18	3	0.010314	0.027594	0.873538	742	2	0.34237	1.55919	3	0.0065114	0.017788	0.733241	575	1	-0.070636	1.74987
CCR1	1	0.055941	0.055882	0.904268	2786	1	0.82894	1.25273	1	0.01803	0.017965	0.735088	1246	1	1.4111	1.74557
CENPP	6	0.14226	0.32696	0.989111	5464	3	0.18685	0.485505	6	0.003677	0.017884	0.735088	385	5	0.8667	1.74754
GRN	6	6.8498e-05	0.00035974	0.388177	15	6	0.76822	3.44401	6	0.0036982	0.017993	0.735088	386	5	0.51484	1.7449
RBFOX2	3	0.0060325	0.016534	0.823045	482	2	0.37131	1.78162	3	0.0065803	0.017974	0.735088	580	3	0.92053	1.74536
DET1	6	0.0092766	0.03708	0.886546	681	5	0.67376	1.43086	6	0.003723	0.018107	0.738075	387	5	0.67349	1.74215
C17orf62	5	0.017184	0.057579	0.904268	1141	4	0.59894	1.23974	5	0.0043343	0.018212	0.740697	435	5	0.42844	1.73964
ASCL4	4	0.00064719	0.0023449	0.642157	74	4	0.62288	2.62988	4	0.005336	0.018554	0.741047	496	3	0.66821	1.73156
CD44	5	0.041577	0.12052	0.952722	2222	4	0.28937	0.918941	5	0.0043748	0.018379	0.741047	437	4	0.72146	1.73568
CDK17	6	0.061805	0.17267	0.967554	3007	2	0.13499	0.762783	6	0.003815	0.0185	0.741047	390	3	0.23527	1.73283
CDKN2B	6	0.009871	0.039178	0.886546	716	5	0.44753	1.40696	6	0.0038627	0.018718	0.741047	396	5	0.47727	1.72774
COLEC10	5	0.029296	0.089563	0.922228	1744	4	0.37216	1.04787	5	0.0044423	0.018635	0.741047	445	5	0.31317	1.72967
CYP1A1	6	0.0015494	0.0078778	0.73942	164	5	1.1062	2.1036	6	0.0038919	0.018842	0.741047	403	4	0.58728	1.72487
DNM1L	4	0.025518	0.074749	0.920276	1543	2	0.25505	1.12639	4	0.0053095	0.018464	0.741047	493	4	1.0167	1.73367
FBXO31	6	0.045635	0.13826	0.954558	2382	4	0.42644	0.859303	6	0.0038363	0.018608	0.741047	392	5	0.623	1.7303
GFER	5	0.46452	0.6245	1	11079	1	-1.5014	0.204468	5	0.0044688	0.018744	0.741047	446	5	0.83965	1.72714
KLF4	5	0.00058007	0.0026304	0.642157	65	4	0.7539	2.57998	5	0.0043486	0.018264	0.741047	436	4	0.56112	1.7384
NOX5	4	0.068452	0.15844	0.967554	3226	2	0.47944	0.800135	4	0.0053267	0.018519	0.741047	495	4	1.0881	1.73238
PAG1	5	0.0055445	0.023004	0.858246	449	4	0.68508	1.6382	5	0.0044259	0.018568	0.741047	443	5	0.6923	1.73123
PTPN14	4	0.0010762	0.0038761	0.663239	125	4	1.0284	2.41161	4	0.0054627	0.018974	0.741047	504	4	0.49691	1.72184
RASD1	4	0.047953	0.11939	0.952722	2492	2	0.38924	0.923032	4	0.0054681	0.018988	0.741047	505	3	1.4078	1.72152
RRP15	6	0.091321	0.23174	0.97363	3984	3	0.23852	0.634999	6	0.0039024	0.018893	0.741047	404	5	0.61797	1.7237
TGM1	5	0.21445	0.39698	1	7010	3	0.33547	0.401231	5	0.004521	0.018962	0.741047	451	1	-0.27285	1.72212
UAP1L1	5	0.0010615	0.0047548	0.691081	122	4	0.51752	2.32287	5	0.0044061	0.0185	0.741047	440	2	-0.067523	1.73283
VSTM2L	6	0.057312	0.16328	0.967554	2832	4	0.28495	0.787067	6	0.0039178	0.018965	0.741047	406	5	0.59192	1.72205
ZZZ3	6	0.19514	0.3916	1	6618	3	0.077985	0.407157	6	0.0039215	0.018976	0.741047	408	4	0.8355	1.7218
THEM4	5	0.16578	0.32945	0.98924	6009	3	0.1415	0.48221	5	0.0045605	0.019112	0.741161	454	4	0.84827	1.71869
TSC22D2	5	0.00027838	0.0012751	0.642157	36	5	0.56962	2.89446	5	0.0045527	0.019085	0.741161	453	4	0.63307	1.71931
TXNRD1	5	0.011041	0.040424	0.886546	788	3	0.52144	1.39336	5	0.0045494	0.019075	0.741161	452	4	0.53912	1.71954
FOXK1	6	0.011892	0.046031	0.890046	840	3	0.048141	1.33695	6	0.0039745	0.019217	0.742105	411	3	-0.1381	1.71631
HSPBAP1	5	0.0027237	0.011772	0.771234	266	3	0.24243	1.92915	5	0.0045785	0.01918	0.742105	456	4	0.28224	1.71715
CARM1	4	0.96873	0.96887	1	17462	0	-0.15305	0.0137345	4	0.0055752	0.019344	0.745434	509	3	0.58429	1.71345
BRPF3	5	0.21495	0.39763	1	7017	3	0.38998	0.400521	5	0.0046937	0.01967	0.745469	465	3	0.67134	1.7062
CORO1A	5	0.021982	0.07048	0.913931	1377	4	0.46654	1.15193	5	0.0046883	0.019651	0.745469	463	5	0.4517	1.70662
KEL	6	0.0072455	0.03	0.873538	553	3	0.24484	1.52288	6	0.0040435	0.019522	0.745469	419	4	0.3968	1.70948
KIF20A	5	0.40462	0.57726	1	10277	2	0.18278	0.238629	5	0.0046935	0.019668	0.745469	464	3	0.57321	1.70624
RHEBL1	5	0.0021926	0.0095493	0.74742	218	5	0.49533	2.02003	5	0.004636	0.019428	0.745469	460	4	0.7152	1.71157
SEZ6L	6	0.0027609	0.013682	0.786756	269	5	0.50409	1.86385	6	0.0040437	0.019522	0.745469	420	6	0.30641	1.70948
TCEANC2	3	0.22821	0.34944	0.992004	7285	2	0.37566	0.456627	3	0.0072006	0.019631	0.745469	624	2	0.25976	1.70706
VPS16	4	0.01423	0.046553	0.890046	978	3	0.59925	1.33205	4	0.0056692	0.019653	0.745469	519	3	0.79068	1.70657
TGIF2LX	5	0.012375	0.044201	0.890046	878	4	0.46148	1.35457	5	0.0047085	0.019728	0.746116	467	5	0.34103	1.70492
TRIM27	6	0.0092862	0.037119	0.886546	682	3	0.58303	1.4304	6	0.0041245	0.01986	0.749572	427	3	0.53236	1.70202
DDX10	4	0.99852	0.99849	1	18219	0	-0.76561	0.00065628	4	0.0057628	0.019968	0.752099	523	4	0.82123	1.69967
RANBP17	4	0.048931	0.12127	0.952722	2536	3	0.48984	0.916247	4	0.0057816	0.02003	0.752891	526	3	1.137	1.69832
ZNF610	5	0.055639	0.15434	0.967554	2773	4	0.22234	0.811522	5	0.0048	0.020088	0.753538	470	3	0.94955	1.69706
PDGFC	4	0.0025463	0.0090193	0.74742	244	1	-0.19709	2.04483	4	0.0058262	0.020174	0.755193	529	1	0.063241	1.69521
TRMT112	6	0.96774	0.96796	1	17429	0	-1.1924	0.0141426	4	0.0058394	0.020215	0.755208	531	4	0.89772	1.69433
ADGRF4	4	0.0023537	0.0083846	0.73942	227	4	1.3941	2.07652	4	0.0058942	0.020397	0.757756	537	4	0.86166	1.69043
FAM151A	6	0.16864	0.36057	0.995478	6054	3	0.27164	0.44301	6	0.0042347	0.020333	0.757756	432	6	0.33736	1.6918
PRMT1	4	0.96676	0.96688	1	17410	0	-1.4781	0.0146274	4	0.005897	0.020407	0.757756	538	4	1.3365	1.69022
SLC5A11	5	0.1128	0.25207	0.97363	4619	3	0.51305	0.598479	5	0.0049106	0.02054	0.761126	474	5	0.35013	1.6874
NCR1	6	0.04974	0.14701	0.961478	2564	4	0.31536	0.832653	6	0.0043047	0.020658	0.763681	434	5	0.7999	1.68491
SHANK3	5	0.0055085	0.022865	0.858246	446	4	1.2678	1.64083	5	0.004951	0.020692	0.763681	476	5	0.38497	1.6842
AKR1D1	4	0.0058424	0.020055	0.858246	469	3	0.38001	1.69778	4	0.0061088	0.021097	0.77205	549	3	0.65772	1.67578
HIST1H2AM	4	0.20494	0.35612	0.994114	6821	2	0.027365	0.448404	4	0.0060789	0.020997	0.77205	547	3	1.1367	1.67784
LRAT	6	0.0050524	0.022178	0.858246	406	2	-0.12035	1.65408	6	0.0043885	0.021022	0.77205	438	3	0.020383	1.67733
PPM1G	6	0.033244	0.11099	0.948821	1901	4	0.39129	0.954716	6	0.0044069	0.021099	0.77205	441	5	0.75668	1.67574
ZNF429	6	0.26216	0.46862	1	8003	3	0.038628	0.329179	6	0.0044126	0.021129	0.77205	442	5	0.97907	1.67512
CCM2	3	0.010645	0.028439	0.873538	759	3	0.83068	1.54609	3	0.007835	0.021283	0.7726	667	2	0.91871	1.67197
PATE4	5	0.0052987	0.022028	0.858246	424	2	0.090529	1.65702	5	0.0050958	0.021259	0.7726	481	2	-0.25276	1.67246
PLK1	6	0.8717	0.89158	1	15732	1	-0.62074	0.0498397	6	0.0044388	0.021244	0.7726	444	5	1.1082	1.67276
TRAPPC8	3	0.82088	0.82087	1	15033	0	-0.84883	0.0857256	2	0.011233	0.021313	0.7726	895	2	1.319	1.67136
ATXN2	6	0.024512	0.086613	0.922228	1493	5	0.30088	1.06242	6	0.0046	0.021948	0.773731	457	6	0.34577	1.65861
FZD7	4	0.0082978	0.027924	0.873538	613	4	0.78489	1.55402	4	0.0062556	0.021575	0.773731	556	3	0.72967	1.66605
GABPB1	4	0.44604	0.5936	1	10833	2	0.02124	0.226506	4	0.0063133	0.021758	0.773731	561	4	0.93412	1.66238
GTF2H2C	4	0.76908	0.78076	1	14452	1	-0.013862	0.107482	4	0.0063073	0.021741	0.773731	559	3	1.4686	1.66272
HYPK	6	0.18499	0.37986	0.998796	6404	2	-0.20397	0.420376	6	0.0046004	0.021951	0.773731	458	4	1.016	1.65855
KLHL6	5	0.06262	0.17053	0.967554	3043	3	0.42361	0.768199	5	0.0052021	0.021663	0.773731	485	4	0.4651	1.66428
KRT80	5	0.012723	0.045201	0.890046	897	4	0.53951	1.34485	5	0.0052756	0.021953	0.773731	492	3	0.53135	1.65851
MIEF2	5	0.029468	0.089993	0.922228	1757	1	-0.16227	1.04579	5	0.0052682	0.021922	0.773731	491	2	-0.017186	1.65912
MYO7A	6	0.0055501	0.02395	0.861068	450	5	0.5787	1.62069	6	0.0046071	0.021976	0.773731	459	5	0.44383	1.65805
PHYHIPL	5	0.048522	0.13728	0.954558	2518	3	0.35451	0.862393	5	0.0052447	0.021826	0.773731	487	3	0.61117	1.66103
PTPN12	4	0.002434	0.0086464	0.73942	238	4	0.77126	2.06316	4	0.0063135	0.021758	0.773731	562	3	0.88064	1.66238
SLC6A6	3	0.0060493	0.01657	0.823045	485	3	0.86774	1.78068	3	0.0079756	0.021644	0.773731	671	2	0.96561	1.66466
WDR5	5	0.052135	0.14588	0.960998	2644	3	0.62811	0.836004	5	0.0051351	0.021416	0.773731	483	4	0.58688	1.66926
WDR92	5	0.15115	0.30847	0.983337	5684	2	-0.48931	0.510787	5	0.0051913	0.021625	0.773731	484	5	0.83952	1.66504
ZMYM6	3	0.21187	0.32954	0.98924	6951	2	0.31433	0.482092	3	0.0080272	0.021777	0.773731	675	1	0.081907	1.662
KIAA0825	5	0.014723	0.050729	0.904268	1007	2	0.084776	1.29474	5	0.0053256	0.022146	0.778224	494	2	-0.42114	1.6547
AP5S1	6	0.0085188	0.034502	0.880907	628	4	0.46599	1.46216	6	0.0046675	0.022244	0.780162	462	5	0.54026	1.65279
ADCY6	6	0.34367	0.55877	1	9373	3	0.020965	0.252767	6	0.0048713	0.023115	0.782526	472	4	0.40214	1.63611
AEBP1	5	0.16815	0.33283	0.989899	6048	3	0.33232	0.477778	5	0.0056186	0.023304	0.782526	513	5	0.80897	1.63257
AMOT	4	0.015871	0.05165	0.904268	1078	3	1.2168	1.28693	4	0.0071677	0.024495	0.782526	619	2	0.74121	1.61092
ANKRD11	4	0.98425	0.98431	1	17802	0	-0.30013	0.0068681	4	0.0070541	0.024126	0.782526	614	2	0.72191	1.61751
ATG9A	5	0.0057149	0.023674	0.858246	463	5	0.39558	1.62573	5	0.0058404	0.024177	0.782526	532	5	0.60906	1.6166
B4GALNT3	5	0.26158	0.46022	1	7991	1	0.1067	0.337035	5	0.0055017	0.022836	0.782526	507	5	0.39317	1.64138
BAP1	5	0.49805	0.65154	1	11480	2	0.16988	0.186059	5	0.0058801	0.024338	0.782526	536	4	1.192	1.61372
BIRC8	4	0.033167	0.090279	0.922228	1897	3	0.60402	1.04441	4	0.007296	0.024914	0.782526	631	2	0.1643	1.60356
BSN	4	0.015273	0.049771	0.904268	1028	1	0.0073875	1.30302	4	0.0068369	0.023437	0.782526	591	2	0.22747	1.6301
C7orf43	5	0.41459	0.58504	1	10413	2	0.26931	0.232814	5	0.0056215	0.023314	0.782526	514	4	0.62696	1.63238
CCDC27	3	0.033002	0.082165	0.922228	1890	3	0.47508	1.08531	3	0.0084524	0.022863	0.782526	709	3	1.0492	1.64087
CDC23	5	0.87953	0.88214	1	15844	1	-1.0333	0.0544625	5	0.0060149	0.024844	0.782526	542	3	0.23044	1.60478
CDK12	3	0.012293	0.03256	0.880513	869	2	0.74656	1.48732	3	0.0085428	0.023081	0.782526	714	2	0.86958	1.63675
CELA1	5	0.0009409	0.0041984	0.663239	108	3	0.72455	2.37692	4	0.0072226	0.024674	0.782526	626	3	0.81334	1.60776
CIART	5	0.2857	0.48576	1	8428	2	0.084361	0.313578	5	0.0060159	0.024847	0.782526	543	5	0.83561	1.60473
EAF2	4	0.039301	0.10248	0.937565	2136	3	0.87843	0.989361	4	0.0065412	0.022504	0.782526	577	3	1.4643	1.64774
FFAR4	6	0.1328	0.30986	0.983345	5210	3	0.14207	0.508834	6	0.0052663	0.024536	0.782526	489	4	0.5436	1.6102
FGF5	4	0.040674	0.10525	0.939249	2193	3	0.57029	0.977778	4	0.0065737	0.022615	0.782526	579	4	1.0408	1.6456
GATC	4	0.092753	0.20305	0.97363	4032	3	0.38617	0.692397	4	0.0069131	0.023669	0.782526	601	3	0.82362	1.62582
GEM	5	0.39626	0.57069	1	10129	2	0.1958	0.2436	5	0.0056703	0.023507	0.782526	520	3	0.36237	1.6288
GNL3L	6	0.27447	0.48252	1	8244	3	-0.15301	0.316485	5	0.0056003	0.023225	0.782526	511	5	1.3161	1.63404
GOLGA6A	5	0.036191	0.10716	0.941978	2020	4	0.72195	0.969967	5	0.0056323	0.023366	0.782526	516	4	0.80302	1.63142
HLA-A	6	0.0021499	0.010767	0.75481	213	4	0.45873	1.96791	6	0.0048875	0.023168	0.782526	473	3	0.10236	1.63511
HOMER2	4	0.049253	0.12192	0.95276	2549	3	0.33747	0.913925	4	0.0070485	0.024109	0.782526	613	4	0.58476	1.61782
HOXC5	5	0.1818	0.35195	0.992004	6350	3	0.20877	0.453519	5	0.0057421	0.02378	0.782526	522	5	0.17631	1.62379
LAMA4	4	0.00081405	0.0029257	0.642157	96	4	0.86356	2.53377	4	0.007025	0.02403	0.782526	609	4	0.53298	1.61925
LRRC10	6	0.0035827	0.016759	0.823045	317	4	0.39531	1.77575	6	0.0051322	0.024021	0.782526	482	5	0.40209	1.61941
MAL2	5	0.18441	0.35557	0.993819	6390	3	0.31673	0.449075	5	0.0054077	0.022481	0.782526	499	4	0.68391	1.64818
MPC2	6	0.0025117	0.012468	0.782229	241	4	0.39335	1.9042	6	0.0053539	0.024823	0.782526	497	4	0.29946	1.60515
NKD1	4	0.005661	0.019475	0.852631	459	2	0.38744	1.71052	4	0.0067274	0.023092	0.782526	586	2	0.50298	1.63654
PCYT1B	3	0.023832	0.060876	0.907155	1465	1	0.12007	1.21555	3	0.0087845	0.023677	0.782526	725	1	-0.3218	1.62567
PEX16	3	0.062491	0.13889	0.954558	3034	2	0.21112	0.857329	3	0.0092577	0.024913	0.782526	755	2	0.6279	1.60357
PEX3	5	0.22329	0.40891	1	7184	2	0.11471	0.388372	5	0.0058801	0.024338	0.782526	535	5	0.67711	1.61372
PHF8	5	0.23781	0.42869	1	7492	2	0.081408	0.367857	5	0.005456	0.022649	0.782526	503	5	0.80292	1.64495
PLEC	4	0.059813	0.14215	0.959195	2930	2	0.29141	0.847253	4	0.0069786	0.023881	0.782526	605	4	0.7853	1.62195
POLR1B	3	0.99998	0.99998	1	18331	0	-2.4705	8.68598e-06	3	0.008578	0.023176	0.782526	718	2	1.0882	1.63496
PPA2	6	0.59122	0.74064	1	12578	2	-0.24004	0.130393	5	0.0056241	0.023326	0.782526	515	4	0.87347	1.63216
PRPH	5	0.0021369	0.0093194	0.74742	210	4	0.49977	2.03061	5	0.0060208	0.024865	0.782526	544	4	0.59802	1.60441
RAB33B	1	0.005551	0.005484	0.704459	451	1	2.6276	2.2609	1	0.024977	0.024897	0.782526	1523	1	2.1412	1.60385
RASGRP2	4	0.10506	0.22453	0.97363	4391	3	0.42361	0.648726	4	0.0069954	0.023944	0.782526	607	4	0.86985	1.6208
RPA1	6	0.96906	0.96928	1	17466	0	-0.4194	0.0135507	5	0.0054195	0.022523	0.782526	500	5	0.93137	1.64737
RPL35	4	0.20938	0.36054	0.995478	6902	1	-0.51636	0.443047	4	0.0066486	0.02284	0.782526	582	4	0.98146	1.6413
RPS28	2	0.90027	0.90012	1	16198	0	-0.41214	0.0456996	2	0.012958	0.024498	0.782526	986	2	2.004	1.61087
SKIV2L	4	0.53685	0.65155	1	11927	1	0.13893	0.186052	4	0.0071906	0.024575	0.782526	621	3	0.46372	1.60951
SLC17A3	6	0.0058538	0.025025	0.869421	470	5	0.50543	1.60163	6	0.0050062	0.023597	0.782526	478	5	0.57163	1.62714
SMR3A	5	0.10335	0.23785	0.97363	4335	2	0.079991	0.623697	5	0.0056129	0.023276	0.782526	512	2	0.092802	1.63309
SREK1	10	0.010031	0.049196	0.904268	723	6	0.3353	1.30807	10	0.0040758	0.023347	0.782526	422	8	0.53134	1.63177
SRP14	5	0.2495	0.44423	1	7749	2	-0.54253	0.352392	5	0.0058635	0.024263	0.782526	534	3	0.33438	1.61506
SSX2IP	5	0.020999	0.067825	0.913931	1320	4	0.62962	1.16861	5	0.005988	0.024752	0.782526	540	5	0.43548	1.60639
SUPT16H	5	0.78236	0.8193	1	14601	1	-1.8167	0.086557	4	0.0068828	0.023577	0.782526	598	3	0.9522	1.62751
TBK1	3	0.0021635	0.0061096	0.726738	216	2	1.3449	2.21399	3	0.0088768	0.023917	0.782526	735	3	1.1728	1.62129
TIMP1	4	0.0095864	0.032099	0.878831	699	3	0.54193	1.49351	4	0.0072424	0.024736	0.782526	627	3	0.44106	1.60667
TMEM132E	3	0.033907	0.084239	0.922228	1931	3	0.40576	1.07449	3	0.0087216	0.023533	0.782526	722	3	0.89833	1.62832
TMPRSS12	5	0.026748	0.083045	0.922228	1612	3	0.57239	1.08069	5	0.0058028	0.024035	0.782526	527	5	0.39739	1.61916
TSPAN33	4	0.024486	0.072631	0.920276	1492	3	0.7323	1.13888	4	0.0071487	0.024434	0.782526	617	3	0.59526	1.61201
XRCC3	5	0.99393	0.99395	1	18053	0	-1.1565	0.00263546	5	0.0059061	0.024434	0.782526	539	4	0.91862	1.61201
ZBTB11	3	0.98533	0.98547	1	17837	0	-2.0247	0.00635659	3	0.0083351	0.022571	0.782526	698	3	1.7284	1.64645
ZCCHC9	3	0.99755	0.99757	1	18168	0	-1.2945	0.00105662	3	0.0088878	0.023939	0.782526	736	2	1.3709	1.62089
ZCRB1	4	0.25807	0.40841	1	7919	2	-0.15007	0.388904	4	0.0070435	0.02409	0.782526	611	3	0.56934	1.61816
ZDHHC16	5	0.0081534	0.03219	0.879177	608	2	-0.19446	1.49228	5	0.0058426	0.024186	0.782526	533	1	-0.41027	1.61644
ZNF304	5	0.32336	0.51427	1	9059	2	0.04342	0.288809	5	0.0054204	0.022527	0.782526	501	5	0.36919	1.6473
NXF1	4	0.18826	0.33969	0.992004	6467	1	-0.27464	0.468917	4	0.0073524	0.025096	0.782877	636	4	0.89143	1.6004
PSMD2	3	0.10231	0.19094	0.97363	4308	2	0.63059	0.719103	3	0.0093007	0.025015	0.782877	757	3	1.3738	1.6018
RDH5	5	0.094674	0.22465	0.97363	4098	3	0.22837	0.648494	5	0.0060759	0.025071	0.782877	546	4	0.64285	1.60083
SLC28A2	4	0.17864	0.33021	0.98924	6270	2	0.036141	0.48121	4	0.0073144	0.024975	0.782877	632	2	1.0029	1.60249
ARRDC1	5	0.080828	0.20336	0.97363	3635	3	0.27241	0.691734	5	0.0061251	0.025276	0.78317	550	5	0.69615	1.59729
CCDC182	6	0.046235	0.13952	0.954558	2408	2	-0.29776	0.855364	6	0.0054991	0.025337	0.78317	506	2	-0.33464	1.59624
CORO6	4	0.15423	0.30598	0.982404	5753	2	0.31417	0.514307	4	0.0073975	0.025253	0.78317	637	3	0.69344	1.59769
MASP2	5	0.00065998	0.0029883	0.642157	77	2	-0.45521	2.52458	5	0.0061297	0.025292	0.78317	551	2	-0.90019	1.59702
RNASE6	4	0.44321	0.59084	1	10790	1	-0.099053	0.22853	4	0.0074253	0.025361	0.78317	638	3	1.3534	1.59583
RRP1	6	0.30054	0.51156	1	8688	1	-0.81384	0.291103	6	0.0054499	0.025165	0.78317	502	3	0.82424	1.5992
TMX2	3	0.0041237	0.011402	0.771234	358	3	0.87097	1.94302	3	0.0094734	0.025434	0.7841	773	3	0.55432	1.59459
ANGPTL4	5	0.010584	0.039123	0.886546	755	2	-0.22516	1.40757	5	0.0061871	0.025503	0.78416	552	4	0.79927	1.59341
TUBGCP6	3	0.30584	0.44345	1	8782	2	0.21022	0.353155	3	0.0095071	0.025522	0.78416	775	2	0.4274	1.59309
ADAMTSL4	3	0.33457	0.4649	1	9230	1	-0.34749	0.33264	3	0.0096103	0.025776	0.785162	782	1	-0.26253	1.58878
BTG1	6	0.0061494	0.026096	0.873538	489	4	0.28827	1.58343	6	0.0056636	0.025928	0.785162	518	4	0.73001	1.58623
DCTN6	3	0.17958	0.28942	0.977248	6287	2	0.33338	0.538471	3	0.0095683	0.025671	0.785162	779	3	0.96407	1.59056
FAU	5	0.97584	0.97599	1	17618	0	-0.17487	0.0105546	4	0.0076411	0.026068	0.785162	649	3	1.085	1.58389
GNB2L1	2	0.85072	0.8504	1	15412	0	-0.70182	0.0703767	2	0.013771	0.025938	0.785162	1031	2	1.0911	1.58606
HIST1H2AG	5	0.17229	0.3386	0.991752	6132	2	-0.11888	0.470313	5	0.0062445	0.025718	0.785162	553	4	0.58001	1.58976
MCCD1	4	0.42159	0.56947	1	10507	2	0.095337	0.244529	4	0.0076391	0.026063	0.785162	648	3	0.72395	1.58398
PRMT8	3	0.046965	0.11339	0.950263	2440	2	0.53951	0.945425	3	0.009689	0.025988	0.785162	788	3	0.66848	1.58523
PROZ	6	0.13871	0.32067	0.98602	5369	3	0.15887	0.493942	6	0.0056631	0.025926	0.785162	517	4	0.87971	1.58626
RABAC1	5	0.0058884	0.024369	0.865474	472	5	0.50653	1.61316	5	0.0062465	0.025721	0.785162	554	3	0.65596	1.58971
SNRPD2	6	0.88088	0.89654	1	15866	1	-0.69629	0.0474303	6	0.0056953	0.026061	0.785162	521	5	0.61486	1.58401
VGLL4	5	0.016605	0.055998	0.904268	1113	3	0.54819	1.25183	5	0.0063255	0.026021	0.785162	563	4	0.69398	1.58468
KCNAB3	5	1.2312e-05	5.2085e-05	0.119431	8	4	1.3401	4.28329	5	0.0063718	0.026188	0.786302	566	4	1.1157	1.5819
POLL	4	0.13666	0.27883	0.976395	5313	3	0.19473	0.554661	4	0.0076843	0.026192	0.786302	652	4	0.558	1.58183
CSNK2A1	7	0.21981	0.44775	1	7109	2	-0.48127	0.348964	6	0.0057674	0.026309	0.786469	525	3	0.11883	1.5799
RBM14	5	0.96926	0.96936	1	17474	0	-1.1673	0.0135149	5	0.0064237	0.026369	0.786469	569	5	0.85054	1.57891
RNASEH2C	6	0.91437	0.91815	1	16439	1	0.017859	0.0370864	6	0.0057646	0.026295	0.786469	524	5	0.62022	1.58013
RNPS1	5	0.80207	0.82986	1	14813	1	-0.31572	0.0809952	5	0.0064167	0.026345	0.786469	568	2	-0.04666	1.5793
GSTP1	6	0.27463	0.4827	1	8250	1	-0.054861	0.316323	6	0.0058115	0.026487	0.787434	528	5	0.6519	1.57697
NVL	5	0.44813	0.61152	1	10864	2	-0.20564	0.213589	5	0.0064497	0.026465	0.787434	572	5	0.8193	1.57733
IKBKAP	4	0.85873	0.85876	1	15523	0	-0.46993	0.0661282	4	0.0078153	0.02662	0.78884	664	3	1.0774	1.57479
PKN2	5	0.30127	0.49755	1	8706	2	-0.030781	0.303163	5	0.0064845	0.026604	0.78884	573	5	0.56725	1.57505
CALR	4	0.33188	0.48099	1	9184	2	0.3333	0.317864	4	0.0078851	0.026844	0.789204	669	4	1.0393	1.57115
CD160	5	0.10437	0.23936	0.97363	4363	3	0.37167	0.620948	5	0.0065576	0.026891	0.789204	578	5	0.23806	1.57039
GPR155	5	0.029804	0.090842	0.922228	1771	3	0.50993	1.04171	5	0.0065315	0.02679	0.789204	576	2	0.084742	1.57203
LAS1L	4	0.32366	0.47285	1	9064	1	-0.707	0.325277	4	0.007853	0.026743	0.789204	668	2	0.31768	1.57279
RPSA	3	0.42696	0.51498	1	10586	1	-0.27592	0.28821	3	0.010031	0.026872	0.789204	810	3	0.94285	1.5707
XRN1	4	0.46686	0.61433	1	11111	1	-0.64424	0.211598	4	0.0078339	0.026681	0.789204	666	4	0.60756	1.5738
ARMC5	3	0.58072	0.61139	1	12463	1	-0.18159	0.213682	3	0.010536	0.028151	0.793684	846	3	2.1696	1.55051
CCDC113	5	0.017273	0.057821	0.904268	1149	3	0.44942	1.23791	5	0.0068901	0.028147	0.793684	599	3	0.68099	1.55057
CLINT1	5	0.35155	0.53592	1	9494	2	0.11686	0.2709	5	0.0066522	0.027241	0.793684	583	5	0.50285	1.56478
CRYGS	5	0.1842	0.35528	0.993482	6388	3	0.51577	0.449429	5	0.0067374	0.02755	0.793684	590	5	0.46511	1.55988
CSNK1G3	4	0.025907	0.075512	0.920276	1564	3	0.45435	1.12198	4	0.0079961	0.027197	0.793684	674	3	0.83727	1.56548
DCTN3	4	0.0024232	0.0086075	0.73942	237	3	0.72255	2.06512	4	0.0082858	0.028102	0.793684	692	4	0.66518	1.55126
DNPH1	5	0.047936	0.13589	0.954558	2491	2	-0.44831	0.866813	5	0.0068396	0.02794	0.793684	592	3	0.29458	1.55377
EIF1	3	0.37937	0.48858	1	9898	1	-0.042786	0.311064	2	0.01482	0.027827	0.793684	1080	2	1.007	1.55553
FAIM2	5	0.05591	0.15495	0.967554	2783	3	0.36394	0.809808	5	0.0068911	0.028153	0.793684	600	3	0.67209	1.55048
FAM98B	3	0.76825	0.76847	1	14446	0	0.18913	0.114373	3	0.010446	0.027927	0.793684	839	3	1.2308	1.55398
GPR182	6	0.18648	0.38164	0.998841	6434	3	0.20785	0.418346	5	0.0068608	0.028035	0.793684	594	5	0.29482	1.5523
GPRIN1	4	0.41514	0.56306	1	10418	2	0.22361	0.249445	4	0.0083055	0.028168	0.793684	694	2	0.91285	1.55024
KCNC3	4	0.048773	0.12096	0.952722	2530	3	0.56917	0.917358	4	0.008265	0.028032	0.793684	690	3	0.71242	1.55235
KCNK12	4	0.027665	0.079085	0.922228	1665	3	0.60187	1.10191	4	0.008136	0.027621	0.793684	683	4	0.92686	1.55876
LCE1E	3	0.14119	0.24075	0.97363	5436	2	0.29668	0.618434	3	0.010295	0.027548	0.793684	829	3	0.60886	1.55991
MBLAC1	6	0.070417	0.1902	0.97363	3287	4	0.35621	0.720789	6	0.0060656	0.027363	0.793684	545	5	0.75105	1.56284
MED15	3	0.053189	0.12643	0.954558	2685	1	-0.38204	0.89815	3	0.010466	0.02798	0.793684	842	2	0.9201	1.55315
NUP133	5	0.13821	0.28959	0.977248	5354	3	0.40669	0.538216	5	0.0068489	0.027982	0.793684	593	5	1.1123	1.55312
OBFC1	5	0.054758	0.15222	0.967554	2742	1	-0.63332	0.817528	5	0.0068699	0.028076	0.793684	596	4	0.86495	1.55166
OFD1	4	0.11196	0.23673	0.97363	4595	2	0.043014	0.625747	4	0.0080823	0.027462	0.793684	680	4	0.32269	1.56127
PLEKHM1	3	0.079445	0.1613	0.967554	3586	2	0.88485	0.792366	3	0.010454	0.02795	0.793684	840	2	0.8714	1.55362
PRIMPOL	7	0.50414	0.71746	1	11552	3	0.11592	0.144202	7	0.0058291	0.02719	0.793684	530	6	0.38645	1.56559
TBC1D21	4	0.065447	0.15285	0.967554	3124	2	0.18018	0.815735	4	0.0082668	0.028036	0.793684	691	4	0.61541	1.55228
TMED4	4	0.046277	0.11617	0.950558	2411	3	0.40393	0.934906	4	0.0080735	0.027426	0.793684	679	2	0.49316	1.56184
TMEM133	2	0.30624	0.34922	0.992004	8786	1	0.65967	0.456901	2	0.014652	0.027521	0.793684	1073	2	1.3097	1.56034
VPS25	5	0.65967	0.76647	1	13302	1	-1.8436	0.115505	5	0.006737	0.027548	0.793684	589	3	0.98872	1.55991
MRPS6	6	0.075585	0.20068	0.97363	3446	1	-0.9842	0.697496	6	0.0063024	0.028212	0.793712	558	5	0.98399	1.54957
HSD17B2	5	0.014278	0.049522	0.904268	982	3	0.57482	1.3052	5	0.0069557	0.028396	0.794004	603	5	0.4331	1.54674
NOL6	5	0.91734	0.91761	1	16482	0	-0.03957	0.0373419	4	0.0083606	0.028348	0.794004	702	2	0.90591	1.54748
RPLP0	4	0.0057967	0.01991	0.858246	466	1	-0.84623	1.70093	4	0.0083514	0.028315	0.794004	701	2	1.2334	1.54798
SERPINB6	3	0.084829	0.16828	0.967554	3764	2	0.46316	0.773967	3	0.010624	0.028379	0.794004	851	3	0.88774	1.547
AASDHPPT	6	0.11477	0.27675	0.976395	4679	3	-0.13017	0.557912	6	0.0067335	0.02971	0.794218	588	3	0.68824	1.5271
AQP5	3	0.018501	0.047921	0.897911	1209	3	0.22353	1.31947	3	0.011879	0.031524	0.794218	932	2	0.25682	1.50136
ARMC7	9	1	0.99999	1	18337	0	-1.0012	4.34297e-06	9	0.005596	0.030261	0.794218	510	7	0.91973	1.51912
BAX	7	0.0045952	0.021472	0.858246	381	5	0.85799	1.66813	7	0.0068735	0.03137	0.794218	597	5	0.70814	1.50349
BMPR2	2	0.13628	0.22489	0.97363	5301	2	0.36045	0.64803	2	0.015483	0.02903	0.794218	1118	1	1.7935	1.53715
BOC	3	0.015909	0.041555	0.887037	1079	3	0.70149	1.38138	3	0.010846	0.02896	0.794218	866	3	0.65428	1.5382
C12orf56	5	0.00013985	0.00063608	0.562781	18	3	0.99892	3.19649	5	0.0070002	0.028555	0.794218	608	5	0.59534	1.54432
CARD9	4	0.0073504	0.024986	0.869421	559	2	0.16401	1.6023	4	0.008489	0.028749	0.794218	711	2	0.094058	1.54138
CATSPERD	4	0.64238	0.70235	1	13132	1	-0.062252	0.153446	4	0.0093643	0.031516	0.794218	762	3	0.68516	1.50147
CBFB	4	0.13464	0.27543	0.976395	5250	3	0.18944	0.559989	4	0.0088418	0.029858	0.794218	732	4	0.39273	1.52494
CDH17	3	0.66221	0.67212	1	13334	1	-0.15057	0.172553	3	0.011653	0.030948	0.794218	920	2	1.3001	1.50937
CDK4	5	0.061325	0.1675	0.967554	2984	1	-0.17576	0.775985	4	0.0090851	0.030621	0.794218	744	2	0.44804	1.51398
CHMP3	7	0.97245	0.97239	1	17546	0	-0.095341	0.0121595	7	0.0063084	0.029113	0.794218	560	5	0.54687	1.53591
DAGLA	4	0.37929	0.52761	1	9895	2	0.11136	0.277687	4	0.0093432	0.031442	0.794218	760	4	0.44434	1.50249
ECM1	4	0.33734	0.48642	1	9279	2	0.13847	0.312989	4	0.0085929	0.029072	0.794218	719	4	0.6621	1.53653
EFHC2	5	0.0053261	0.022148	0.858246	427	4	0.2813	1.65467	5	0.0076918	0.031094	0.794218	653	3	0.14533	1.50732
ELP6	5	0.96836	0.9685	1	17446	0	-1.2139	0.0139004	5	0.0077936	0.031482	0.794218	663	3	0.42328	1.50194
FANCC	6	0.60792	0.75197	1	12777	1	-0.4232	0.123799	6	0.0069855	0.030567	0.794218	606	4	0.72549	1.51475
FANCM	6	0.48899	0.67447	1	11381	1	-0.69148	0.171037	6	0.0070833	0.030926	0.794218	616	4	1.0171	1.50968
GABRA5	5	0.08279	0.20637	0.97363	3704	2	0.011353	0.685353	5	0.0074777	0.030323	0.794218	642	3	0.64591	1.51823
GOLGA6C	5	0.015744	0.053598	0.904268	1063	3	0.30592	1.27085	5	0.0071914	0.029261	0.794218	623	3	0.22553	1.53371
GOLGA6D	5	0.015744	0.053598	0.904268	1062	4	0.32026	1.27085	5	0.0071914	0.029261	0.794218	622	3	0.22553	1.53371
GP1BB	4	0.75761	0.7725	1	14331	1	-0.063779	0.112102	3	0.011695	0.031058	0.794218	924	3	0.69678	1.50783
GPS2	6	0.041258	0.12878	0.954558	2208	3	0.2197	0.890152	6	0.0067335	0.02971	0.794218	587	3	0.251	1.5271
GRIN2C	5	0.0030101	0.012916	0.786756	287	2	0.098135	1.88887	5	0.0077363	0.031273	0.794218	656	1	0.038156	1.50483
GTPBP10	6	0.28771	0.49722	1	8462	1	0.042729	0.303451	7	0.0064356	0.029627	0.794218	570	5	0.55908	1.52831
HAGH	5	0.57037	0.7115	1	12327	2	-0.085824	0.147825	5	0.0073186	0.029731	0.794218	634	5	0.4127	1.52679
HMCN1	6	0.069118	0.18757	0.97363	3252	3	0.18314	0.726837	6	0.0066682	0.029481	0.794218	584	5	0.61436	1.53046
IGFBP5	6	0.0021459	0.010748	0.75481	212	4	1.0324	1.96867	6	0.0064895	0.028887	0.794218	574	5	0.73193	1.5393
IL12RB2	5	0.02154	0.069307	0.913931	1355	2	0.21404	1.15922	5	0.0072481	0.029466	0.794218	628	3	1.1577	1.53068
KAT8	6	0.015777	0.058814	0.904268	1068	2	-0.57421	1.23052	6	0.0063691	0.028449	0.794218	565	4	1.4284	1.54593
KIAA0907	4	0.35917	0.5078	1	9598	2	0.17156	0.294307	4	0.0086805	0.029349	0.794218	721	4	0.53115	1.53241
KLHDC2	4	0.035043	0.09406	0.922228	1976	3	0.62418	1.0266	4	0.0090951	0.030646	0.794218	746	3	0.86792	1.51363
LRIT1	5	0.021105	0.068125	0.913931	1324	3	0.83551	1.16669	5	0.0076648	0.030997	0.794218	650	5	0.49356	1.50868
MAN1A2	3	0.21244	0.33022	0.98924	6968	2	0.53752	0.481197	3	0.011844	0.031435	0.794218	930	3	0.73801	1.50259
MBTD1	5	0.089704	0.21708	0.97363	3930	3	0.28436	0.66338	5	0.00747	0.030297	0.794218	641	5	0.44074	1.5186
MCM2	5	0.043067	0.12413	0.954558	2278	2	0.13367	0.906123	5	0.0074792	0.03033	0.794218	643	5	0.61729	1.51813
MKNK2	5	0.053055	0.14812	0.962158	2679	1	-0.072771	0.829386	5	0.007716	0.031195	0.794218	655	2	-0.38118	1.50592
MPDU1	5	0.36883	0.54919	1	9743	1	-0.93058	0.260277	5	0.0075022	0.030402	0.794218	644	4	1.2622	1.5171
MRPL21	5	0.10806	0.24497	0.97363	4476	1	-1.6771	0.610887	5	0.0072709	0.02955	0.794218	629	4	1.1675	1.52944
MRPL4	6	0.92181	0.92385	1	16561	1	-0.60072	0.0343985	6	0.0070447	0.030789	0.794218	612	5	1.0714	1.5116
MTERF3	5	0.114	0.25388	0.97363	4656	3	0.29612	0.595372	5	0.0074493	0.030218	0.794218	640	5	0.39647	1.51973
NOP2	5	0.34802	0.53322	1	9452	2	-0.19393	0.273094	5	0.0071865	0.029239	0.794218	620	3	1.7255	1.53404
NUP188	4	0.0084981	0.028566	0.873538	627	3	0.70484	1.54415	4	0.0091664	0.030876	0.794218	748	3	1.2953	1.51038
OPTN	4	0.0055275	0.019046	0.847647	448	4	0.45377	1.7202	4	0.0087722	0.029645	0.794218	724	3	0.58208	1.52805
PLGLB1	4	0.016182	0.052554	0.904268	1099	2	0.42874	1.27939	4	0.008496	0.028767	0.794218	712	2	0.37964	1.54111
PLP2	4	0.098469	0.21308	0.97363	4207	3	0.46439	0.671457	4	0.0090093	0.030381	0.794218	741	4	1.0604	1.5174
PPP1R42	1	0.79395	0.79451	1	14728	0	-1.2099	0.0999006	1	0.030297	0.030184	0.794218	1780	1	3.0131	1.52022
PRIM2	6	0.97134	0.97154	1	17525	0	-0.6895	0.0125393	6	0.0069749	0.030534	0.794218	604	5	0.89599	1.51522
PTPRB	5	0.051571	0.14453	0.959565	2625	2	0.010387	0.840042	5	0.007348	0.029834	0.794218	635	5	0.74861	1.52529
RBFOX3	6	0.019979	0.072415	0.920276	1276	4	0.34129	1.14017	6	0.0071566	0.031197	0.794218	618	5	0.88213	1.50589
RFXANK	6	0.32391	0.53726	1	9073	3	0.15758	0.269815	6	0.0069382	0.030402	0.794218	602	3	0.18413	1.5171
RNF222	6	0.22638	0.42777	1	7256	1	-0.39888	0.36879	6	0.006637	0.029366	0.794218	581	3	0.31378	1.53216
RPL9	2	0.93746	0.93741	1	16845	0	-1.7927	0.0280704	2	0.016311	0.030495	0.794218	1159	2	1.948	1.51577
RPS7	2	0.87635	0.87626	1	15804	0	-0.33316	0.057367	2	0.016568	0.030954	0.794218	1173	2	1.1461	1.50928
S100A13	3	0.018894	0.048886	0.904268	1232	2	1.2578	1.31082	3	0.010774	0.028778	0.794218	861	2	1.0048	1.54094
SDR42E1	5	0.00051482	0.0023508	0.642157	61	4	0.82751	2.62878	5	0.0074356	0.030169	0.794218	639	5	0.78367	1.52044
SEPSECS	4	0.0098696	0.032988	0.880907	715	3	0.68762	1.48164	4	0.0089338	0.030145	0.794218	738	3	1.0229	1.52078
SETD4	6	0.00086076	0.0045384	0.690474	100	4	0.29173	2.3431	6	0.0068693	0.030167	0.794218	595	2	-0.34537	1.52047
SF3A2	4	0.65379	0.70851	1	13242	1	-0.48206	0.149654	4	0.0093146	0.031358	0.794218	758	4	0.76141	1.50365
SIAH3	5	0.048132	0.13637	0.954558	2498	3	0.43564	0.865281	5	0.0077014	0.031135	0.794218	654	3	0.55595	1.50675
SLTM	5	0.32071	0.51227	1	9008	2	-0.064946	0.290501	5	0.0077698	0.031386	0.794218	662	4	0.53695	1.50326
SPCS3	1	0.0036337	0.0035674	0.643132	320	1	1.9144	2.44765	1	0.030043	0.029956	0.794218	1767	1	1.107	1.52352
SRP68	4	0.3237	0.47287	1	9066	1	-0.20345	0.325258	4	0.0090149	0.030394	0.794218	742	3	1.3932	1.51721
STXBP5	4	0.74409	0.7631	1	14181	1	-0.78317	0.117419	4	0.0086266	0.029183	0.794218	720	1	-0.87372	1.53487
TBCB	6	0.56621	0.72392	1	12268	2	-0.93586	0.140309	6	0.0070409	0.030772	0.794218	610	5	0.98283	1.51184
TCEB3CL2	5	0.92644	0.9267	1	16649	0	0.078986	0.0330608	5	0.0077684	0.031382	0.794218	660	5	0.25384	1.50332
TIFAB	5	0.48821	0.6436	1	11374	2	0.074458	0.191384	5	0.0078159	0.031564	0.794218	665	5	0.16597	1.50081
TMEM182	5	0.2084	0.38882	1	6881	2	0.078963	0.410251	5	0.0073157	0.029724	0.794218	633	3	0.47991	1.52689
TPP2	6	0.0096395	0.038352	0.886546	701	3	-0.00054457	1.41621	6	0.0070758	0.030898	0.794218	615	3	-0.05253	1.51007
TRRAP	4	0.12462	0.25849	0.97363	4984	2	0.043437	0.587556	4	0.0090913	0.030638	0.794218	745	3	0.83262	1.51374
TSR2	5	0.25447	0.45072	1	7849	2	-1.0149	0.346093	5	0.0076029	0.030772	0.794218	646	5	0.77825	1.51184
UTP20	5	0.4981	0.65158	1	11481	2	-0.24659	0.186032	5	0.0072128	0.02934	0.794218	625	4	0.99866	1.53254
YAP1	6	0.042255	0.13094	0.954558	2251	1	-0.47637	0.882928	6	0.0072823	0.031608	0.794229	630	1	-0.33803	1.5002
CERK	3	0.010615	0.028354	0.873538	757	3	0.53195	1.54739	3	0.01199	0.031805	0.798073	938	3	1.2912	1.4975
MDN1	5	0.94991	0.9501	1	17085	0	-0.017701	0.0222307	5	0.0079083	0.0319	0.799376	670	3	1.307	1.49621
COPS5	3	0.43061	0.51704	1	10630	1	-1.1872	0.286476	4	0.0095809	0.032173	0.804037	780	3	1.3315	1.49251
ICAM4	5	0.01042	0.03865	0.886546	747	4	0.56912	1.41285	5	0.00798	0.032174	0.804037	672	4	0.48735	1.49249
TPD52L1	3	0.73995	0.74047	1	14133	1	0.17722	0.130493	3	0.012183	0.032301	0.806109	945	2	1.2197	1.49078
ABCA2	4	0.056576	0.1361	0.954558	2809	3	0.47803	0.866142	4	0.010093	0.033769	0.807346	814	2	0.42042	1.47148
AP3S1	5	0.0021439	0.0093464	0.74742	211	3	0.33086	2.02936	5	0.0081906	0.032973	0.807346	684	5	0.2492	1.48184
ARIH1	3	0.99036	0.99048	1	17959	0	-1.2779	0.00415429	3	0.012815	0.033864	0.807346	976	2	1.807	1.47026
C17orf78	5	0.013858	0.04838	0.903251	961	4	0.60414	1.31533	5	0.0082567	0.033209	0.807346	688	4	0.88961	1.47874
C2CD2	4	0.51117	0.64063	1	11637	1	0.086347	0.193393	4	0.0097234	0.032645	0.807346	791	4	1.1231	1.48618
C5orf38	5	0.017898	0.059531	0.904268	1183	3	0.72534	1.22526	5	0.008326	0.033483	0.807346	697	4	0.3242	1.47518
CEACAM8	4	0.045485	0.11465	0.950558	2377	3	0.61534	0.940626	4	0.010145	0.03394	0.807346	820	4	0.49587	1.46929
CKMT1A	4	0.013894	0.045499	0.890046	962	4	0.56626	1.342	4	0.0099447	0.033326	0.807346	804	4	0.63777	1.47722
CKMT1B	4	0.013894	0.045499	0.890046	963	4	0.56626	1.342	4	0.0099447	0.033326	0.807346	803	4	0.63777	1.47722
CLCF1	6	0.0029928	0.014545	0.796468	285	2	0.072468	1.83729	6	0.0076263	0.032837	0.807346	647	4	0.22316	1.48364
CLEC4G	5	0.0010352	0.0046285	0.690474	116	5	0.78647	2.33456	5	0.0082522	0.033192	0.807346	687	3	0.44466	1.47897
COMMD4	5	0.43386	0.60017	1	10673	1	-0.44591	0.221726	5	0.0081943	0.032989	0.807346	685	5	0.57652	1.48163
DAP	5	0.0018643	0.0081746	0.73942	183	3	0.47681	2.08753	5	0.0082641	0.03323	0.807346	689	4	0.58878	1.47847
DDIT3	5	0.0015341	0.0067589	0.726738	160	4	0.85187	2.17012	5	0.0084508	0.033959	0.807346	707	5	0.67706	1.46905
DROSHA	5	0.47811	0.63544	1	11256	2	-0.13325	0.196925	5	0.0084814	0.034063	0.807346	710	3	0.10732	1.46772
GALNT11	5	0.13985	0.29203	0.979495	5410	2	0.34573	0.534573	5	0.0084073	0.033787	0.807346	704	2	0.023692	1.47125
GHR	6	0.019269	0.070142	0.913931	1246	5	0.42465	1.15402	6	0.0075778	0.032665	0.807346	645	5	0.59664	1.48592
ITGBL1	3	0.0083512	0.022615	0.858246	618	3	0.55616	1.6456	3	0.012824	0.033888	0.807346	979	2	0.81737	1.46995
KIAA1211L	4	0.012337	0.040711	0.886546	872	2	0.28854	1.39029	3	0.012336	0.032663	0.807346	952	3	0.67332	1.48594
L3MBTL4	4	0.069369	0.16013	0.967554	3256	2	0.14247	0.795527	4	0.010161	0.033999	0.807346	822	3	0.4706	1.46853
MUC19	5	0.0059549	0.024621	0.865474	475	4	0.6302	1.60869	5	0.0083668	0.03363	0.807346	703	3	0.26525	1.47327
MYH15	4	0.013956	0.045692	0.890046	968	2	0.29788	1.34016	4	0.010096	0.033781	0.807346	815	4	0.84286	1.47133
NEB	6	0.30727	0.519	1	8799	2	0.12064	0.284833	6	0.0077487	0.033249	0.807346	657	3	0.26199	1.47822
ODF3L1	6	0.035694	0.11657	0.950558	2005	3	0.3858	0.933413	6	0.0077639	0.033296	0.807346	659	3	0.1763	1.47761
PAIP1	4	0.052988	0.1292	0.954558	2674	3	0.50019	0.888737	4	0.0099648	0.033388	0.807346	807	3	0.98823	1.47641
PCSK9	4	0.0616	0.14551	0.9609	2997	2	0.26878	0.837107	4	0.0097542	0.032744	0.807346	794	3	0.54728	1.48487
PLK5	4	0.23057	0.38136	0.998812	7348	2	0.094052	0.418665	4	0.0099224	0.033265	0.807346	801	3	0.57907	1.47801
PPP1R1A	6	0.025653	0.090063	0.922228	1554	4	0.40779	1.04545	6	0.007675	0.033003	0.807346	651	3	-0.27119	1.48145
PPP4C	5	0.39722	0.57143	1	10152	1	-0.57988	0.243037	5	0.0080952	0.032601	0.807346	682	3	1.5414	1.48677
RPL14	5	0.14292	0.29655	0.982404	5480	3	0.28631	0.527902	5	0.0083392	0.033526	0.807346	700	4	0.85046	1.47462
RPL36	4	0.97463	0.97484	1	17593	0	-2.1423	0.0110667	4	0.010168	0.034019	0.807346	824	2	1.237	1.46828
RPS2	5	0.97626	0.9764	1	17627	0	-0.7228	0.0103722	5	0.0084241	0.03385	0.807346	705	3	0.27555	1.47044
SERTAD1	4	0.023107	0.069809	0.913931	1429	3	0.49522	1.15609	4	0.0097725	0.032804	0.807346	798	3	0.21814	1.48407
SFRP4	3	0.027493	0.069533	0.913931	1654	3	0.37439	1.15781	3	0.012587	0.033273	0.807346	963	3	0.58397	1.47791
SLC10A7	6	0.061964	0.173	0.967554	3013	4	0.27644	0.761954	6	0.0079813	0.034067	0.807346	673	5	0.50857	1.46767
SUPT4H1	4	0.29807	0.44776	1	8646	1	-0.57027	0.348955	4	0.010021	0.033556	0.807346	808	3	0.97524	1.47423
TNFSF9	5	0.038001	0.1117	0.948821	2089	3	0.35866	0.951947	5	0.0080905	0.032585	0.807346	681	3	0.54952	1.48698
TRIAP1	5	0.86246	0.86853	1	15586	1	-0.097748	0.0612152	5	0.0083191	0.033454	0.807346	696	4	0.99272	1.47555
ZNF605	5	0.021942	0.070373	0.913931	1375	3	0.36872	1.15259	5	0.0083364	0.03352	0.807346	699	4	0.89758	1.4747
ATG2A	6	0.15238	0.34133	0.992004	5713	3	0.16366	0.466826	6	0.0080317	0.034248	0.808095	676	2	-0.30666	1.46536
ATP6V1E1	6	0.50725	0.68588	1	11585	1	-0.87164	0.163752	6	0.0080323	0.034251	0.808095	677	5	0.82504	1.46533
GAPDH	3	0.95835	0.95861	1	17238	0	-1.2464	0.018358	3	0.012977	0.034275	0.808095	989	1	0.37531	1.46502
SAA4	6	0.0083136	0.033788	0.880907	614	3	0.16345	1.47124	6	0.0080392	0.034272	0.808095	678	3	0.038022	1.46506
RXFP1	4	0.59022	0.67593	1	12571	1	-0.16901	0.170098	4	0.010276	0.034344	0.808697	828	1	-0.17805	1.46415
CPXM1	4	0.026732	0.077219	0.920276	1611	3	0.52467	1.11228	4	0.010371	0.034636	0.814528	833	3	0.72397	1.46047
C12orf45	3	0.90351	0.90352	1	16261	0	-0.72145	0.0440622	3	0.013149	0.034694	0.814854	998	2	0.51379	1.45975
ABCB7	4	0.054531	0.13223	0.954558	2732	1	0.018982	0.87867	4	0.010484	0.034993	0.817264	843	4	0.76171	1.45602
ATRNL1	6	0.072189	0.19386	0.97363	3352	4	0.23387	0.712512	6	0.0083141	0.035181	0.817264	695	2	-0.22057	1.45369
BTNL8	7	0.077463	0.22235	0.97363	3524	4	0.17627	0.652963	7	0.0077689	0.034967	0.817264	661	4	0.26673	1.45634
DRD1	6	0.040619	0.12738	0.954558	2192	4	0.37112	0.894899	6	0.0082453	0.034951	0.817264	686	3	-0.013548	1.45654
HIST1H2BH	5	0.077528	0.1982	0.97363	3529	2	-0.66517	0.702896	5	0.008785	0.035157	0.817264	726	3	2.1299	1.45399
IMP3	6	0.30772	0.51949	1	8810	3	0.1043	0.284423	6	0.0083041	0.035146	0.817264	693	5	0.51982	1.45412
KAT2A	3	0.2425	0.36694	0.998482	7579	1	0.0053539	0.435405	3	0.013287	0.035042	0.817264	1008	3	0.79347	1.45541
SIGLEC11	5	0.76991	0.81294	1	14464	1	0.0027363	0.0899415	5	0.0087966	0.035198	0.817264	728	5	0.16936	1.45348
ZRSR2	4	0.24125	0.39179	1	7555	2	0.33131	0.406947	4	0.010464	0.034922	0.817264	841	3	1.322	1.4569
SPOCK1	5	0.085299	0.21026	0.97363	3783	3	0.31456	0.677243	5	0.0088136	0.035253	0.817495	729	3	0.92455	1.4528
AP4M1	5	0.027898	0.085992	0.922228	1676	3	0.35915	1.06554	5	0.0088278	0.035306	0.817688	731	4	0.70216	1.45215
ACACB	5	0.036448	0.10781	0.941978	2033	2	0.23303	0.967341	4	0.010976	0.036521	0.817706	875	2	0.30814	1.43746
APOBEC3D	5	0.25501	0.45144	1	7862	3	0.11375	0.3454	4	0.011103	0.036938	0.817706	885	4	0.41669	1.43253
ATP6V0C	6	1	1	1	18340	0	-2.8291	0	5	0.0094238	0.03746	0.817706	768	5	0.63588	1.42643
AVIL	3	0.30401	0.44129	1	8748	2	0.49715	0.355276	3	0.014315	0.037635	0.817706	1056	2	0.38075	1.42441
BZW2	4	0.024458	0.072589	0.920276	1489	2	0.37083	1.13913	4	0.011402	0.037847	0.817706	909	3	0.57465	1.42197
C2orf50	4	0.0047178	0.016369	0.823045	386	4	0.58345	1.78598	4	0.010992	0.036569	0.817706	876	4	0.45763	1.43689
C2orf81	6	0.0019879	0.0099741	0.752011	201	4	0.8972	2.00113	6	0.0085598	0.036019	0.817706	717	4	0.68516	1.44347
CPNE5	5	0.0088376	0.034144	0.880907	658	2	-0.15379	1.46669	5	0.009398	0.037364	0.817706	764	1	-0.1439	1.42755
CRHR1	5	0.014819	0.051004	0.904268	1011	3	0.83821	1.2924	5	0.0089764	0.035843	0.817706	740	4	2.0201	1.4456
CUL1	6	0.23436	0.43681	1	7418	3	0.18129	0.359707	6	0.008864	0.037073	0.817706	733	2	0.06891	1.43094
CUL3	4	0.451	0.5985	1	10913	2	0.14791	0.222936	4	0.011018	0.036655	0.817706	878	3	1.0018	1.43587
DAD1	6	0.96174	0.9619	1	17314	0	-1.4491	0.0168701	6	0.0084363	0.035585	0.817706	706	4	0.96313	1.44873
DDX18	5	0.04057	0.11805	0.950558	2191	3	0.22899	0.927934	4	0.011055	0.036778	0.817706	881	4	0.50611	1.43441
EIF4EBP3	4	0.0019524	0.0069467	0.726738	199	4	0.98233	2.15822	4	0.010749	0.035809	0.817706	860	4	1.0563	1.44601
ELP3	5	0.83774	0.85136	1	15230	1	-0.29973	0.0698868	5	0.0090991	0.036258	0.817706	747	4	1.1812	1.4406
F11	5	0.056381	0.15607	0.967554	2801	4	0.18611	0.806681	5	0.0095168	0.037828	0.817706	776	5	0.22803	1.42219
FAM126B	5	0.050249	0.1414	0.957649	2576	3	0.24234	0.849551	5	0.0093407	0.037161	0.817706	759	5	0.3571	1.42991
GGH	5	0.080935	0.20354	0.97363	3638	3	0.29198	0.69135	5	0.009438	0.037523	0.817706	769	4	0.54154	1.4257
JUN	4	0.00018019	0.00067494	0.562781	24	3	1.1579	3.17073	4	0.011396	0.037828	0.817706	908	3	0.99734	1.42219
KLK15	5	0.086041	0.21141	0.97363	3805	3	0.29715	0.674874	5	0.0095195	0.037838	0.817706	777	5	0.35482	1.42207
LARS2	6	0.043982	0.13471	0.954558	2313	1	-0.33075	0.8706	6	0.0084516	0.035633	0.817706	708	2	-0.052144	1.44815
LMX1A	4	0.28983	0.43967	1	8498	2	0.26056	0.356873	4	0.011348	0.037688	0.817706	904	3	0.85218	1.4238
MADD	4	0.017515	0.05647	0.904268	1163	3	0.43896	1.24818	4	0.011318	0.037596	0.817706	902	4	0.59511	1.42486
MBD6	5	0.011115	0.040649	0.886546	792	3	0.3038	1.39095	5	0.0092262	0.036734	0.817706	753	3	0.21028	1.43493
MYF6	6	0.0075852	0.031217	0.873538	573	4	0.41117	1.50561	6	0.0088148	0.036913	0.817706	730	4	0.53789	1.43282
NAIF1	4	0.0064435	0.02205	0.858246	509	2	0.28926	1.65659	4	0.01091	0.036313	0.817706	873	2	0.24546	1.43994
NOB1	4	0.17773	0.32932	0.98924	6247	2	0.18166	0.482382	4	0.011241	0.037353	0.817706	896	3	0.97282	1.42767
NPY	5	0.013521	0.047412	0.89606	942	4	0.32816	1.32411	5	0.0091858	0.036584	0.817706	749	5	0.34298	1.43671
NSF	6	0.62047	0.7606	1	12929	2	-0.75936	0.118844	6	0.0089068	0.037222	0.817706	737	3	0.45415	1.4292
NUFIP1	4	0.39315	0.5413	1	10097	1	-0.72891	0.266562	4	0.011009	0.036624	0.817706	877	3	0.58423	1.43623
PIK3R5	6	0.094279	0.23756	0.97363	4078	4	0.26696	0.624227	6	0.0087953	0.036838	0.817706	727	2	-0.06151	1.4337
PLCB4	4	0.032161	0.088233	0.922228	1864	3	0.5329	1.05437	4	0.011037	0.036726	0.817706	880	4	0.8186	1.43503
PLSCR5	4	0.015455	0.050331	0.904268	1042	3	0.23988	1.29816	4	0.011101	0.036924	0.817706	883	3	0.52008	1.43269
PNPO	3	0.13506	0.23296	0.97363	5266	1	-0.015138	0.632719	3	0.013601	0.035817	0.817706	1024	3	0.91341	1.44591
POLE3	4	0.741	0.761	1	14139	1	-0.25736	0.118615	4	0.01118	0.037178	0.817706	891	3	0.80662	1.42971
POLRMT	5	0.19619	0.37199	0.998608	6638	3	0.23293	0.429469	5	0.0094072	0.037397	0.817706	766	5	0.5548	1.42716
POMGNT1	6	0.18482	0.37964	0.998796	6397	2	0.10857	0.420628	6	0.0085203	0.035879	0.817706	713	4	0.43642	1.44516
PRAMEF8	4	0.0088282	0.029665	0.873538	656	2	0.63047	1.52776	4	0.010672	0.035573	0.817706	853	3	1.0468	1.44888
PRB3	4	0.029113	0.082056	0.922228	1732	2	0.29773	1.08589	4	0.011359	0.037719	0.817706	906	2	0.25277	1.42344
PROL1	4	0.034336	0.092653	0.922228	1950	3	0.73997	1.03314	4	0.011358	0.037718	0.817706	905	4	0.94662	1.42345
RC3H2	4	0.86439	0.86447	1	15611	0	0.0074454	0.0632501	4	0.011283	0.037489	0.817706	899	4	0.40877	1.4261
SAFB	5	0.050124	0.14111	0.957528	2573	4	0.59461	0.850442	5	0.0093491	0.037194	0.817706	761	4	0.46735	1.42953
SETD1A	5	0.11272	0.25196	0.97363	4615	3	0.31091	0.598668	5	0.0090564	0.036122	0.817706	743	4	0.77925	1.44223
SMARCE1	5	0.42628	0.59418	1	10573	2	0.04367	0.226082	5	0.008958	0.035773	0.817706	739	4	0.49642	1.44644
SNRPC	5	0.49922	0.6525	1	11492	2	-0.12871	0.185419	5	0.0094885	0.037726	0.817706	774	4	0.72524	1.42336
SRRM1	6	0.96904	0.96926	1	17465	0	-0.57622	0.0135597	6	0.0085435	0.035959	0.817706	715	4	0.64912	1.44419
SRRM2	5	0.094037	0.22366	0.97363	4074	3	0.35435	0.650412	5	0.0092103	0.036675	0.817706	752	4	0.70306	1.43563
SYNE2	13	0.017132	0.084755	0.922228	1135	9	0.31859	1.07183	12	0.006007	0.035519	0.817706	541	6	0.066401	1.44954
TCEB2	4	0.99358	0.99361	1	18043	0	-1.8002	0.00278405	4	0.011069	0.036818	0.817706	882	2	1.3	1.43394
TTF1	6	0.706	0.82194	1	13792	1	-0.55751	0.0851599	6	0.0088678	0.037085	0.817706	734	4	0.5534	1.4308
UBA52	4	0.83777	0.83805	1	15231	1	-1.6145	0.0767301	4	0.010743	0.035792	0.817706	859	4	1.4406	1.44621
UQCC3	4	0.83502	0.83551	1	15198	1	-0.78044	0.0780483	4	0.010826	0.036048	0.817706	864	3	0.74259	1.44312
ZFAND1	7	0.010636	0.045921	0.890046	758	3	0.050495	1.33799	6	0.0087441	0.036672	0.817706	723	3	0.41618	1.43567
ZFR	5	0.46755	0.62695	1	11122	2	0.0103	0.202767	5	0.0094031	0.037383	0.817706	765	5	0.39692	1.42733
ZNF254	13	0.49557	0.77967	1	11453	4	-0.030825	0.108089	13	0.0060918	0.037173	0.817706	548	9	0.46328	1.42977
ZNF98	5	0.10359	0.23821	0.97363	4343	3	0.42682	0.62304	5	0.0092074	0.036659	0.817706	750	5	0.41195	1.43582
ZSCAN16	4	0.030393	0.084701	0.922228	1802	3	0.40056	1.07211	4	0.010716	0.035703	0.817706	856	2	0.47991	1.4473
ASCC2	5	0.07289	0.19095	0.97363	3372	3	0.22308	0.71908	4	0.011474	0.038069	0.818759	913	4	0.40428	1.41943
BRMS1	4	0.0048063	0.01668	0.823045	393	2	0.43444	1.7778	4	0.011535	0.038271	0.818759	914	3	0.73407	1.41713
CADM2	6	0.13006	0.30499	0.982404	5130	3	0.42985	0.515714	6	0.0092076	0.038202	0.818759	751	3	0.16691	1.41791
DSCR4	5	0.0079175	0.031509	0.873538	598	4	0.47876	1.50157	5	0.0096639	0.038366	0.818759	784	4	0.50394	1.41605
FOXA3	5	0.011286	0.041116	0.886546	803	2	-0.083159	1.38599	5	0.0096843	0.038437	0.818759	786	3	0.54716	1.41525
GLRX3	5	0.8842	0.8861	1	15934	1	-0.32498	0.0525173	5	0.0096701	0.038389	0.818759	785	3	0.19871	1.41579
MTG2	4	0.16022	0.31199	0.985398	5889	1	-0.55207	0.505859	4	0.011615	0.038498	0.818759	917	3	0.63626	1.41456
PTGDR2	6	0.06619	0.18161	0.971635	3152	3	0.14486	0.74086	6	0.0092266	0.038279	0.818759	754	4	0.46741	1.41704
RPL23	4	0.11544	0.24271	0.97363	4703	1	-1.2734	0.614912	4	0.011622	0.038521	0.818759	918	4	0.88303	1.4143
RPP38	5	0.4114	0.5826	1	10360	2	-0.67121	0.23463	5	0.009695	0.038482	0.818759	789	5	0.60615	1.41474
RTKN	5	0.00048444	0.002217	0.642157	59	4	0.82493	2.65423	5	0.0096245	0.038228	0.818759	783	5	0.3287	1.41762
SLC43A3	3	0.0038552	0.010672	0.75481	336	3	0.80112	1.97175	3	0.014654	0.0385	0.818759	1074	3	0.59681	1.41454
TPRN	4	0.0062996	0.02158	0.858246	497	2	0.16733	1.66595	4	0.011467	0.038047	0.818759	912	2	0.10496	1.41968
USP54	3	0.4701	0.54006	1	11161	1	-0.037018	0.267558	3	0.014452	0.037976	0.818759	1065	1	-0.50892	1.42049
CWC25	5	0.93208	0.93231	1	16737	0	-0.67111	0.0304397	5	0.0097659	0.038743	0.820525	797	4	0.50269	1.41181
HIST1H2BE	5	0.010433	0.038682	0.886546	748	1	-0.66517	1.41249	4	0.011741	0.038876	0.820525	926	1	-0.087848	1.41032
MAU2	6	0.99616	0.99613	1	18118	0	-0.45867	0.00168398	4	0.011749	0.038901	0.820525	927	4	1.0487	1.41004
MOAP1	5	0.032301	0.097301	0.930819	1868	3	0.50793	1.01188	5	0.0097573	0.038717	0.820525	796	3	1.0959	1.4121
TAC3	4	0.00921	0.030901	0.873538	676	3	0.53671	1.51003	4	0.011681	0.038689	0.820525	922	3	0.58936	1.41241
ZNF223	6	0.33012	0.54412	1	9158	2	-0.19119	0.264305	6	0.0094137	0.038917	0.820525	767	2	0.045238	1.40986
ZNF37A	6	0.27668	0.48499	1	8280	2	-0.043395	0.314267	6	0.0093955	0.03886	0.820525	763	4	0.34879	1.4105
GRIK3	4	0.099075	0.21414	0.97363	4222	3	0.25428	0.669302	3	0.014852	0.038971	0.820708	1084	3	0.81831	1.40926
ARHGAP29	6	0.053654	0.15543	0.967554	2701	4	0.49465	0.808465	6	0.0094602	0.039068	0.820881	772	3	0.29609	1.40818
CCDC94	6	0.27486	0.48296	1	8253	3	0.18509	0.316089	6	0.0094521	0.039034	0.820881	770	3	0.25824	1.40856
DCUN1D1	4	0.01241	0.040929	0.886546	880	3	0.30525	1.38797	4	0.011879	0.039302	0.824858	931	2	0.053434	1.40559
CENPB	6	0.014308	0.054012	0.904268	984	5	0.44496	1.26751	6	0.0095507	0.039372	0.825375	778	5	0.40063	1.40481
PIP4K2A	5	0.20689	0.38673	1	6857	2	0.038099	0.412592	5	0.0099547	0.039421	0.82545	805	4	0.50353	1.40427
A4GNT	6	0.22118	0.42168	1	7141	2	-0.11089	0.375017	5	0.0103	0.040678	0.826032	830	4	0.50179	1.39064
ACTL6A	5	0.99719	0.99719	1	18147	0	-1.5625	0.00122209	5	0.010142	0.040094	0.826032	819	2	-0.05477	1.39692
AIRE	4	0.12497	0.2591	0.97363	4997	2	0.059826	0.586533	4	0.012215	0.040331	0.826032	946	3	0.91623	1.39436
ARID4A	3	0.0012559	0.0036052	0.643132	134	3	1.1193	2.44307	3	0.015461	0.040447	0.826032	1117	3	1.0412	1.39311
CCDC102A	5	0.15993	0.32115	0.98602	5883	2	-0.023566	0.493292	5	0.010233	0.040441	0.826032	826	3	0.89161	1.39318
CCDC130	4	0.89865	0.89873	1	16173	0	-0.2771	0.0463708	5	0.010028	0.039686	0.826032	809	1	-0.068574	1.40136
COCH	3	0.18464	0.29583	0.982199	6395	1	-0.43842	0.528958	3	0.01538	0.040269	0.826032	1114	2	0.76794	1.39503
EIF2B5	5	0.83397	0.84892	1	15188	1	-0.38301	0.0711332	5	0.010219	0.040385	0.826032	825	4	1.471	1.39378
EVI5L	5	0.10176	0.23548	0.97363	4293	3	0.45427	0.628046	5	0.010257	0.040528	0.826032	827	2	0.083999	1.39224
FBXO41	6	0.0028845	0.014142	0.789386	278	4	0.62722	1.84949	6	0.0096089	0.039577	0.826032	781	4	0.59044	1.40256
GUCY2C	5	0.0074118	0.030042	0.873538	566	2	0.011322	1.52227	5	0.010314	0.040725	0.826032	831	2	-0.054109	1.39014
HSPD1	4	1	1	1	18344	0	-2.9101	0	3	0.015562	0.040685	0.826032	1123	3	1.3579	1.39057
MAP3K19	5	0.096843	0.22798	0.97363	4162	3	0.36514	0.642103	5	0.010034	0.039705	0.826032	811	3	0.45765	1.40115
METTL23	6	0.89493	0.90487	1	16117	1	-0.32348	0.0434138	6	0.0097361	0.040024	0.826032	793	5	0.50788	1.39768
MRPS24	6	0.71032	0.82521	1	13856	1	-0.60273	0.0834355	6	0.0098528	0.040409	0.826032	800	3	0.53529	1.39352
MYSM1	3	0.027995	0.070704	0.914817	1680	3	0.65099	1.15056	3	0.015413	0.040333	0.826032	1115	2	0.89905	1.39434
PAX3	6	0.029871	0.10296	0.938659	1774	5	0.52466	0.987331	6	0.0099279	0.040658	0.826032	802	5	0.36469	1.39085
PEX19	5	0.057553	0.15881	0.967554	2843	4	0.39852	0.799122	5	0.010168	0.040199	0.826032	823	5	0.64769	1.39578
POU4F3	6	0.005124	0.022425	0.858246	413	5	0.72582	1.64927	6	0.009705	0.039905	0.826032	790	3	0.36103	1.39897
PPP2R5A	6	0.26881	0.47618	1	8138	3	0.1542	0.322229	6	0.0099631	0.040754	0.826032	806	3	0.15434	1.38983
RPL28	6	0.94293	0.94295	1	16944	0	-0.21922	0.0255113	6	0.009777	0.040165	0.826032	799	4	0.81977	1.39615
SEC62	5	0.97022	0.9703	1	17495	0	-0.81593	0.013094	5	0.010064	0.039806	0.826032	812	3	0.98824	1.40005
SMYD3	6	0.014944	0.056153	0.904268	1016	4	0.78445	1.25063	6	0.0097571	0.040096	0.826032	795	2	-0.4023	1.3969
SYF2	5	0.89481	0.89558	1	16114	1	-0.036687	0.0478956	5	0.010133	0.040058	0.826032	817	3	0.65352	1.39731
SZRD1	4	0.25591	0.40623	1	7881	2	0.33518	0.391228	4	0.012282	0.040534	0.826032	949	3	0.72532	1.39218
TMEM144	6	0.0038274	0.017679	0.827326	334	4	0.67728	1.75254	6	0.0096884	0.039853	0.826032	787	4	0.47626	1.39954
UBE2M	6	0.99035	0.99037	1	17958	0	-1.1674	0.00420252	6	0.0097264	0.03998	0.826032	792	5	0.54532	1.39816
USP5	5	0.21612	0.39915	1	7044	3	0.18054	0.398864	5	0.010158	0.040158	0.826032	821	4	0.47308	1.39623
XRCC5	5	0.90646	0.90678	1	16311	0	-0.38848	0.0424981	5	0.010073	0.039835	0.826032	813	4	0.56983	1.39974
BRE	5	0.13049	0.27822	0.976395	5151	3	0.3498	0.555612	5	0.010348	0.040847	0.826089	832	5	0.65088	1.38884
FAM216A	4	0.034226	0.092426	0.922228	1943	3	0.47894	1.03421	3	0.015616	0.040832	0.826089	1126	3	0.92339	1.389
C15orf41	4	0.74735	0.76531	1	14211	1	0.010755	0.116163	4	0.012406	0.040911	0.826134	954	2	0.76269	1.38816
USH1G	4	0.0013262	0.0047354	0.691081	146	3	0.67414	2.32464	4	0.012418	0.04094	0.826134	957	3	0.48821	1.38785
LCE2C	4	0.042232	0.10829	0.941978	2249	3	0.51909	0.965412	4	0.012449	0.04104	0.826504	959	4	0.70165	1.38679
TOR2A	7	0.0018871	0.0098459	0.752011	189	3	-0.026331	2.00674	7	0.0092925	0.041048	0.826504	756	3	-0.17133	1.38671
PRAMEF14	5	0.029158	0.089224	0.922228	1737	3	0.37107	1.04952	5	0.010431	0.041148	0.827535	837	4	0.46218	1.38565
SMS	5	0.094833	0.22488	0.97363	4102	3	0.40329	0.648049	5	0.010443	0.04119	0.827535	838	3	0.92263	1.38521
COPG2	6	0.0011875	0.0061517	0.726738	130	4	0.50605	2.211	6	0.010114	0.041277	0.82815	816	3	0.38628	1.38429
RPL27	5	0.12237	0.26616	0.97363	4917	1	-1.2561	0.574857	4	0.012539	0.04131	0.82815	960	4	1.5771	1.38394
ACTRT2	5	0.021564	0.069377	0.913931	1356	2	0.13606	1.15878	5	0.01102	0.043278	0.828467	879	4	0.45466	1.36373
AMBP	3	0.069754	0.14842	0.962365	3267	2	0.42537	0.828508	3	0.016542	0.043144	0.828467	1172	1	0.022921	1.36508
ARID4B	6	0.040783	0.12775	0.954558	2197	4	0.46036	0.893639	6	0.010617	0.042952	0.828467	850	3	0.3873	1.36702
CCBE1	5	0.011912	0.042894	0.887538	842	2	0.19572	1.3676	5	0.010738	0.042242	0.828467	858	4	0.74698	1.37426
CDC37	5	0.71129	0.78655	1	13863	1	-1.4688	0.104274	5	0.010518	0.041475	0.828467	845	3	1.2433	1.38221
CELF4	6	0.17338	0.36622	0.998482	6150	3	0.25407	0.436258	6	0.010592	0.042868	0.828467	849	3	0.27511	1.36787
CELF6	5	0.044078	0.12658	0.954558	2318	3	0.30338	0.897635	5	0.010729	0.04221	0.828467	857	5	0.2683	1.37458
CTDNEP1	5	0.99719	0.99719	1	18148	0	-0.61319	0.00122209	5	0.01059	0.041738	0.828467	848	5	0.2509	1.37947
EDN2	5	0.0036555	0.015494	0.823045	322	4	0.75162	1.80984	5	0.010823	0.04254	0.828467	863	5	0.42801	1.3712
EVX1	6	0.015536	0.058044	0.904268	1045	5	0.34525	1.23624	6	0.010375	0.042163	0.828467	834	2	0.022848	1.37507
FAAH2	4	0.001886	0.006706	0.726738	188	3	0.81899	2.17354	4	0.012976	0.042696	0.828467	988	3	0.6948	1.36961
FAM200B	4	0.0072369	0.024628	0.865474	551	4	1.1413	1.60857	4	0.013136	0.043186	0.828467	997	4	1.3048	1.36466
FBXO32	5	0.023963	0.075665	0.920276	1468	1	-0.13449	1.1211	5	0.010714	0.04216	0.828467	855	2	-0.49224	1.3751
FOXD4L3	5	0.35071	0.53528	1	9482	2	-0.074735	0.271419	5	0.010865	0.042691	0.828467	869	2	-0.37211	1.36966
FOXD4L6	5	0.35071	0.53528	1	9483	2	-0.074735	0.271419	5	0.010865	0.042691	0.828467	868	2	-0.37211	1.36966
GNL2	2	0.2084	0.27806	0.976395	6880	1	0.071036	0.555861	2	0.022997	0.042598	0.828467	1437	2	0.57529	1.37061
GNPAT	4	0.013278	0.043576	0.890046	934	3	0.74763	1.36075	4	0.013022	0.042842	0.828467	991	4	0.65823	1.36813
HCN3	4	0.45405	0.60159	1	10955	2	0.06719	0.220699	4	0.012966	0.042669	0.828467	987	3	0.71625	1.36989
HENMT1	5	0.43039	0.59744	1	10627	1	-0.034023	0.223706	5	0.01093	0.04293	0.828467	874	4	0.62019	1.36724
HEXIM2	5	0.29828	0.49531	1	8650	2	0.035561	0.305123	5	0.010502	0.041414	0.828467	844	4	0.47862	1.38285
HIVEP3	4	0.026213	0.076148	0.920276	1581	2	0.21903	1.11834	4	0.012747	0.041971	0.828467	972	2	0.17886	1.37705
HPS4	4	0.25967	0.41003	1	7953	2	0.055645	0.387184	4	0.012997	0.042765	0.828467	990	3	0.44708	1.36891
KRTAP9-4	6	0.46555	0.66007	1	11093	2	-0.087721	0.18041	6	0.010587	0.042854	0.828467	847	5	0.53387	1.36801
LYPD8	5	0.00029409	0.0013545	0.642157	39	4	0.8813	2.86822	5	0.010879	0.042737	0.828467	870	3	0.72816	1.3692
MED7	4	0.085451	0.18984	0.97363	3788	1	0.14361	0.721612	4	0.012852	0.04231	0.828467	981	3	0.94207	1.37356
MKLN1	5	0.022073	0.070734	0.914817	1383	4	0.43682	1.15037	5	0.010905	0.042831	0.828467	872	5	0.29619	1.36824
NCAPH	5	0.92552	0.92582	1	16631	0	-1.0554	0.0334734	4	0.013134	0.04318	0.828467	996	3	0.94196	1.36472
OSBP	4	0.99472	0.99476	1	18081	0	-0.87007	0.00228169	4	0.012885	0.042406	0.828467	983	3	0.38859	1.37257
PEX5	6	0.34121	0.55611	1	9338	3	0.093673	0.254839	6	0.010416	0.042283	0.828467	836	5	0.62709	1.37383
PPM1H	3	0.020726	0.053391	0.904268	1302	2	0.50806	1.27253	3	0.016166	0.042191	0.828467	1154	2	0.54563	1.37478
PTCHD1	2	0.060627	0.10671	0.941978	2960	2	0.86684	0.971795	2	0.023168	0.04289	0.828467	1443	2	1.5814	1.36764
PWP2	4	0.10796	0.22967	0.97363	4471	1	-0.64763	0.638896	4	0.012918	0.042507	0.828467	984	3	1.4128	1.37154
RNF130	4	0.19011	0.34156	0.992004	6500	2	0.18222	0.466533	4	0.01318	0.043314	0.828467	1001	4	0.3859	1.36337
ROBO3	4	0.0013901	0.0049524	0.696407	151	3	1.1444	2.30518	4	0.013118	0.043137	0.828467	995	2	0.39744	1.36515
RPAIN	5	0.070673	0.18746	0.97363	3299	2	-0.34279	0.727091	5	0.010886	0.042758	0.828467	871	2	-0.12571	1.36898
RSL1D1	5	0.071547	0.18883	0.97363	3328	2	-0.0021165	0.723929	4	0.01316	0.043254	0.828467	999	2	0.67115	1.36397
SCOC	7	0.0070908	0.031716	0.874927	541	2	-0.025526	1.49872	7	0.0094527	0.041692	0.828467	771	3	-0.27658	1.37995
SLC6A7	3	0.49054	0.55245	1	11398	1	-0.10694	0.257707	3	0.016486	0.043014	0.828467	1168	3	0.29096	1.36639
SMAD3	6	0.019308	0.070261	0.913931	1248	5	0.40575	1.15329	6	0.010388	0.042198	0.828467	835	4	0.35914	1.37471
TCEAL3	3	0.031438	0.078605	0.922228	1840	1	-0.12902	1.10455	3	0.016508	0.043064	0.828467	1169	2	0.60907	1.36589
TTC4	4	0.22456	0.37547	0.998608	7215	1	-0.070272	0.425425	4	0.012615	0.041566	0.828467	965	4	0.72833	1.38126
USP27X	6	0.081259	0.21192	0.97363	3649	2	0.18666	0.673828	6	0.01065	0.043072	0.828467	852	4	0.35396	1.3658
ZDHHC8	4	0.32283	0.47201	1	9046	2	0.23194	0.326049	4	0.012691	0.041804	0.828467	969	2	0.38345	1.37878
ZNF787	5	0.09392	0.22348	0.97363	4069	3	0.33868	0.650761	5	0.010697	0.042094	0.828467	854	5	0.28804	1.37578
ATP6V1G1	3	0.97228	0.97249	1	17543	0	-0.46978	0.0121149	3	0.016679	0.043463	0.829587	1176	1	0.049307	1.36188
SERPINB2	2	0.0047192	0.0092039	0.74742	387	2	1.3313	2.03603	2	0.023468	0.043437	0.829587	1457	2	1.1007	1.36214
B3GNT3	6	0.0018929	0.0095218	0.74742	190	4	0.55336	2.02128	6	0.010787	0.043533	0.830072	862	2	-0.10241	1.36118
7-Sep	5	0.9724	0.9725	1	17545	0	-0.48073	0.0121104	5	0.011139	0.043724	0.83034	889	4	1.1176	1.35928
ALKBH2	6	0.02698	0.094121	0.922228	1624	5	0.43509	1.02631	6	0.010827	0.043663	0.83034	865	4	0.49243	1.35989
IQGAP3	4	0.29537	0.44508	1	8596	2	0.20071	0.351562	4	0.013342	0.043828	0.83034	1011	2	0.050045	1.35825
PPIL3	1	0.024552	0.02445	0.865474	1495	1	1.3678	1.61172	1	0.043821	0.043768	0.83034	2373	1	1.2754	1.35884
SLC17A1	4	0.0132	0.043323	0.889942	930	2	0.59181	1.36328	4	0.013349	0.043864	0.83034	1012	2	0.69133	1.35789
TBL3	5	0.019394	0.063565	0.911685	1251	1	-0.37195	1.19678	5	0.011172	0.043847	0.83034	890	3	0.47922	1.35806
ZNF780B	6	0.25507	0.46059	1	7863	2	-0.15334	0.336685	6	0.010855	0.043753	0.83034	867	2	-0.19085	1.35899
CMTM6	4	0.026393	0.076513	0.920276	1594	2	-0.2588	1.11626	4	0.013524	0.044403	0.830447	1020	2	0.69471	1.35259
CTAGE1	5	0.14826	0.30424	0.982404	5628	3	0.28559	0.516784	5	0.011252	0.044106	0.830447	897	4	0.48167	1.3555
EPB41L3	5	0.20828	0.38866	1	6879	2	-0.1676	0.41043	5	0.011286	0.04422	0.830447	900	2	-0.39775	1.35438
HAGHL	3	0.81663	0.8166	1	14976	0	0.10184	0.0879906	3	0.016982	0.044204	0.830447	1191	3	0.82734	1.35454
IFNA1	5	0.048954	0.1383	0.954558	2537	3	0.20562	0.859178	5	0.011298	0.044264	0.830447	901	4	0.62015	1.35395
KIFC1	4	0.18858	0.34001	0.992004	6474	2	0.075387	0.468508	4	0.013437	0.044138	0.830447	1014	4	0.4363	1.35519
PAFAH1B3	3	0.20745	0.32413	0.986691	6866	1	0.018524	0.489281	3	0.016893	0.043975	0.830447	1187	3	0.48328	1.35679
PAN2	4	0.0030088	0.010612	0.75481	286	3	0.98771	1.9742	4	0.013492	0.044297	0.830447	1016	4	0.58048	1.35363
PPIL4	5	0.18706	0.35932	0.995478	6445	2	-1.4608	0.444519	5	0.011266	0.044158	0.830447	898	4	1.1048	1.35499
RAB30	5	0.1511	0.30841	0.983337	5681	2	0.13171	0.510872	5	0.01134	0.044413	0.830447	903	3	0.75606	1.35249
SLC22A17	5	0.84028	0.85297	1	15257	1	0.065433	0.0690662	5	0.011229	0.044034	0.830447	894	3	0.41391	1.35621
UBE2D1	3	0.0074726	0.02031	0.858246	567	1	0.28423	1.69229	3	0.017056	0.044367	0.830447	1195	2	1.6464	1.35294
ANKRD13D	6	0.087907	0.22501	0.97363	3873	3	0.21226	0.647798	6	0.011102	0.044586	0.830474	884	5	0.38024	1.3508
HTR3A	6	0.020137	0.072913	0.920276	1280	5	0.33017	1.1372	6	0.011106	0.044602	0.830474	886	5	0.40651	1.35065
MEPE	4	0.044939	0.11359	0.950263	2355	1	-0.19415	0.94466	4	0.013616	0.044674	0.830474	1025	1	-0.48254	1.34995
POM121C	5	0.37465	0.55382	1	9830	2	0.059484	0.256631	5	0.011377	0.044544	0.830474	907	5	0.45904	1.35121
SMG7	6	0.668	0.79405	1	13403	2	0.033652	0.100152	6	0.01113	0.044686	0.830474	888	4	0.17862	1.34983
SRPK3	1	0.039351	0.039258	0.886546	2139	1	2.4188	1.40607	1	0.044514	0.04449	0.830474	2398	1	2.7943	1.35174
ARHGAP9	6	0.15497	0.34439	0.992004	5768	3	0.28426	0.462949	6	0.011212	0.044944	0.833488	893	5	0.55826	1.34733
ARTN	6	0.0052947	0.023031	0.858246	423	5	0.73974	1.63769	6	0.011199	0.044907	0.833488	892	4	0.61087	1.34769
DYM	4	0.0093794	0.031448	0.873538	688	2	0.89369	1.50241	4	0.013718	0.044985	0.833488	1027	4	0.9648	1.34693
GNS	5	0.80984	0.83427	1	14902	1	0.017306	0.0786934	5	0.011572	0.045243	0.837433	916	1	-0.94464	1.34445
AGO1	5	0.57839	0.71821	1	12428	2	0.09361	0.143749	5	0.011629	0.045448	0.839635	919	3	0.18505	1.34249
FAXDC2	4	0.0087711	0.029484	0.873538	653	3	0.59712	1.53041	3	0.017483	0.045454	0.839635	1209	2	0.8534	1.34243
OLFML1	6	0.019241	0.070048	0.913931	1245	4	0.31081	1.1546	6	0.011405	0.045602	0.840674	911	3	0.33926	1.34102
PSMC5	6	0.9945	0.99448	1	18074	0	-0.55472	0.00240395	6	0.011404	0.045598	0.840674	910	4	0.50877	1.34105
HCFC2	5	0.0086519	0.033644	0.880907	641	3	0.47993	1.47309	5	0.011697	0.045713	0.840726	925	5	0.72636	1.33996
PRPF38A	4	0.38914	0.53732	1	10037	2	0.013964	0.269767	4	0.013964	0.045742	0.840726	1039	3	0.68293	1.33968
ZGLP1	5	0.0071835	0.029229	0.873538	548	1	-0.62808	1.53419	5	0.011686	0.045667	0.840726	923	1	-0.19041	1.3404
EEF1A1	4	0.94124	0.94139	1	16915	0	-0.37332	0.0262304	4	0.013981	0.045802	0.840994	1040	2	0.65442	1.33912
SMG9	3	0.091226	0.17655	0.967554	3982	1	0.037513	0.753132	3	0.017644	0.045864	0.841282	1219	3	0.35046	1.33853
C19orf47	6	0.0085275	0.03453	0.880907	629	4	0.61985	1.4618	6	0.01157	0.046111	0.843287	915	4	0.70364	1.3362
CABP7	3	0.12669	0.22217	0.97363	5031	2	0.31025	0.653315	3	0.017724	0.046084	0.843287	1225	3	0.48996	1.33645
KRT81	5	0.067731	0.18202	0.971635	3195	4	0.18273	0.739881	5	0.011801	0.046062	0.843287	929	3	0.086451	1.33666
CD96	4	0.010507	0.035004	0.884994	752	3	0.52234	1.45588	4	0.014101	0.046161	0.843364	1044	4	0.55835	1.33572
ANKRD22	5	0.022304	0.071313	0.915949	1392	4	0.3839	1.14683	5	0.012077	0.046846	0.843507	941	4	0.53173	1.32933
C10orf88	4	0.003202	0.011285	0.769572	300	4	0.78904	1.9475	4	0.014332	0.046898	0.843507	1057	3	0.845	1.32885
COL8A2	4	0.11056	0.23425	0.97363	4550	2	0.24685	0.63032	4	0.014301	0.046802	0.843507	1054	3	0.97306	1.32974
FBXW7	11	0.48237	0.75074	1	11295	3	-0.076615	0.12451	11	0.0085527	0.046701	0.843507	716	5	0.134	1.33067
GDF1	6	0.00040102	0.0021511	0.642157	52	2	0.03026	2.66734	6	0.011656	0.046397	0.843507	921	3	0.12748	1.33351
HIST1H4E	2	0.038215	0.069165	0.913931	2093	1	0.47023	1.16011	2	0.02526	0.046607	0.843507	1537	1	0.81699	1.33155
HMCES	5	0.30823	0.50274	1	8814	2	0.014595	0.298657	5	0.011954	0.046498	0.843507	936	4	0.442	1.33257
LRIG3	5	0.0043747	0.018378	0.836866	373	3	0.60793	1.7357	5	0.01203	0.046708	0.843507	939	4	0.41309	1.33061
NR4A1	4	0.013547	0.044407	0.890046	943	2	0.45926	1.35255	4	0.014118	0.046217	0.843507	1047	3	0.50807	1.3352
PHOSPHO1	6	0.073501	0.19647	0.97363	3382	4	0.2348	0.706704	6	0.01176	0.046715	0.843507	928	3	0.26541	1.33054
PITPNM2	4	0.0027829	0.0098322	0.752011	270	4	0.95578	2.00735	4	0.014365	0.046997	0.843507	1060	4	0.68086	1.32793
POGZ	5	0.15291	0.31107	0.984176	5720	2	0.13092	0.507142	5	0.012045	0.046749	0.843507	940	4	0.74982	1.33023
POLR1A	3	0.90066	0.90073	1	16202	0	-0.26611	0.0454054	3	0.017873	0.046448	0.843507	1240	2	2.2873	1.33303
PTPRJ	4	0.00080342	0.002896	0.642157	94	3	1.0845	2.5382	4	0.014287	0.046756	0.843507	1053	3	1.1913	1.33016
TARDBP	4	0.82279	0.82425	1	15052	1	-0.089831	0.083941	4	0.014353	0.046961	0.843507	1058	3	1.1959	1.32826
TUBB2A	5	0.87708	0.88011	1	15811	1	-0.21125	0.055463	5	0.01211	0.04693	0.843507	942	2	-0.40183	1.32855
UHRF1BP1L	5	0.042748	0.12336	0.954558	2268	3	0.6064	0.908826	5	0.01199	0.046594	0.843507	937	4	0.66444	1.33167
ZBTB39	5	0.010473	0.038801	0.886546	750	2	0.22522	1.41116	5	0.01188	0.046295	0.843507	933	4	0.84932	1.33447
GGTLC2	5	0.0031246	0.013384	0.786756	296	2	-0.053632	1.87341	4	0.014385	0.047061	0.843834	1062	3	0.82184	1.32734
PGK1	3	0.99549	0.9956	1	18100	0	-0.63728	0.00191511	3	0.018184	0.047166	0.844886	1256	2	1.471	1.32637
ANGPTL3	3	0.039997	0.098019	0.932866	2161	3	0.46931	1.00869	3	0.018308	0.047459	0.84627	1258	2	0.85365	1.32368
C12orf10	5	0.00191	0.008363	0.73942	193	4	0.95828	2.07764	5	0.012272	0.047377	0.84627	948	4	0.6699	1.32443
EPB42	5	0.011865	0.042762	0.887538	838	4	0.71245	1.36894	5	0.012315	0.047498	0.84627	951	3	0.2406	1.32332
NKX2-3	4	0.0026265	0.0092973	0.74742	251	2	0.24972	2.03164	4	0.014529	0.04752	0.84627	1069	2	0.088715	1.32312
NUBP1	6	0.74374	0.84171	1	14176	1	-0.70822	0.0748375	6	0.011944	0.047322	0.84627	935	4	0.64094	1.32494
SNAPC1	5	0.19471	0.36996	0.998608	6607	2	-0.58857	0.431845	5	0.01229	0.047428	0.84627	950	3	1.7194	1.32397
TMEM204	4	0.010589	0.035261	0.884994	756	2	0.045832	1.45271	3	0.018424	0.047721	0.849032	1264	2	0.82067	1.32129
PNO1	5	0.70894	0.78557	1	13835	1	-0.1861	0.104815	5	0.012417	0.047789	0.84919	956	4	1.2031	1.32067
PPWD1	5	0.98373	0.98382	1	17786	0	-0.74841	0.00708435	5	0.012429	0.047823	0.84919	958	3	0.26191	1.32036
MELK	6	0.015761	0.058754	0.904268	1065	4	0.7339	1.23096	6	0.012125	0.047924	0.850169	943	4	0.55407	1.31945
SLC25A39	6	0.0092697	0.037059	0.886546	680	4	0.51746	1.43111	6	0.012159	0.048032	0.850964	944	4	0.59415	1.31847
WTAP	7	0.2424	0.48011	1	7577	2	-0.17198	0.318659	7	0.011122	0.048062	0.850964	887	5	0.4966	1.3182
LRIG2	5	0.020637	0.066856	0.913931	1295	2	-0.69315	1.17486	5	0.012543	0.048114	0.85106	961	2	-0.36203	1.31773
LRP3	4	0.051914	0.12712	0.954558	2638	3	0.52443	0.895786	4	0.014744	0.048167	0.851175	1077	4	0.62201	1.31725
C15orf62	6	0.010664	0.041849	0.887037	762	2	-0.29163	1.37831	6	0.012227	0.048273	0.851414	947	2	-0.31689	1.3163
CTAGE4	2	0.054755	0.097023	0.930623	2740	2	0.59516	1.01313	2	0.026237	0.048319	0.851414	1590	2	0.98267	1.31588
CTAGE8	2	0.054755	0.097023	0.930623	2741	2	0.59516	1.01313	2	0.026237	0.048319	0.851414	1589	2	0.98267	1.31588
C12orf43	4	0.021478	0.066469	0.913931	1349	3	0.35427	1.17738	4	0.01491	0.048702	0.851687	1090	3	0.52444	1.31245
DHX37	5	0.49925	0.65253	1	11493	1	-0.26932	0.1854	5	0.012809	0.048864	0.851687	974	4	1.0634	1.31101
GAD2	4	0.24178	0.39229	1	7563	2	0.47554	0.406393	4	0.014986	0.048938	0.851687	1096	2	0.0037626	1.31035
GTF2H1	4	0.012729	0.041881	0.887037	898	1	-0.36456	1.37798	4	0.014849	0.048501	0.851687	1083	2	0.12419	1.31425
HOXD4	5	0.35034	0.535	1	9480	2	0.023093	0.271646	5	0.012698	0.048565	0.851687	970	2	0.13898	1.31368
INTS3	5	0.088241	0.2148	0.97363	3889	2	0.16908	0.667966	5	0.01271	0.048597	0.851687	971	4	1.1627	1.31339
PTH	5	0.31224	0.50586	1	8871	2	0.044387	0.29597	5	0.012817	0.04889	0.851687	977	4	0.46147	1.31078
SCGB1A1	3	0.0020719	0.0058667	0.717459	205	2	1.3401	2.23161	3	0.018864	0.048813	0.851687	1285	2	1.0624	1.31146
SGMS2	6	0.016079	0.059791	0.904268	1090	5	0.6424	1.22336	6	0.012417	0.04889	0.851687	955	3	0.13684	1.31078
SLC26A4	2	0.0058581	0.011342	0.770609	471	1	1.4962	1.94531	2	0.026331	0.048493	0.851687	1596	1	0.89428	1.31432
SMC4	4	0.091149	0.20017	0.97363	3974	2	0.31582	0.698601	4	0.014866	0.048568	0.851687	1085	4	0.41662	1.31365
SPG21	4	0.16671	0.31842	0.98602	6025	2	0.23588	0.497	4	0.014976	0.048907	0.851687	1095	4	0.45541	1.31063
SURF4	6	0.28167	0.49056	1	8368	3	0.13695	0.309308	6	0.012389	0.048798	0.851687	953	4	0.44174	1.3116
SLC35E4	5	0.21303	0.39508	1	6979	3	0.28743	0.403315	5	0.012857	0.049001	0.851968	982	4	0.64351	1.3098
RBM23	4	0.026832	0.077409	0.920276	1615	2	0.2235	1.11121	4	0.015071	0.049197	0.854565	1101	2	0.14021	1.30806
ATP5D	4	0.69446	0.73165	1	13661	1	-1.9896	0.135697	4	0.01515	0.04943	0.854669	1103	3	1.3634	1.30601
C8orf76	6	0.13988	0.32276	0.98602	5411	3	0.18442	0.49112	6	0.012569	0.049399	0.854669	962	2	-0.091273	1.30628
DCAF6	5	0.047178	0.13403	0.954558	2452	2	0.11876	0.872798	5	0.013036	0.049483	0.854669	992	2	-0.070417	1.30554
EMC3	4	0.9058	0.90596	1	16300	0	-0.47364	0.042891	4	0.015148	0.049427	0.854669	1102	3	0.72862	1.30604
HTR3E	3	0.020341	0.052409	0.904268	1286	3	0.82551	1.28059	3	0.019077	0.049343	0.854669	1293	3	1.0296	1.30677
TECPR1	6	0.021675	0.07775	0.920904	1362	3	0.23123	1.1093	6	0.012592	0.049471	0.854669	964	3	0.095488	1.30565
CDC7	5	0.89656	0.89719	1	16137	1	-0.97439	0.0471156	5	0.013099	0.049644	0.855041	994	3	0.84786	1.30413
GTF2H3	7	0.99725	0.99722	1	18150	0	-1.4444	0.00120902	6	0.012638	0.049632	0.855041	967	3	0.14281	1.30424
SLC19A1	6	0.019908	0.072183	0.91986	1272	4	0.4496	1.14157	6	0.012622	0.049572	0.855041	966	5	0.28312	1.30476
APIP	5	0.29491	0.49276	1	8589	2	0.075831	0.307365	5	0.013206	0.049967	0.85622	1005	2	-0.098755	1.30132
CERS5	6	0.00064863	0.003439	0.643132	75	6	0.49169	2.46357	6	0.012849	0.050319	0.85622	980	5	0.41888	1.29827
FAM173B	5	0.0040977	0.017261	0.823045	357	3	0.14565	1.76293	5	0.013229	0.05003	0.85622	1006	2	-0.17227	1.30077
KIAA0100	6	0.019947	0.072313	0.920276	1275	3	0.14643	1.14078	6	0.012684	0.049778	0.85622	968	3	0.29591	1.30296
LAP3	5	0.053001	0.14798	0.962158	2675	2	0.13602	0.829797	5	0.013307	0.050226	0.85622	1009	2	0.054603	1.29907
MCRS1	6	0.37248	0.58984	1	9792	3	0.088438	0.229266	6	0.012814	0.050188	0.85622	975	3	0.32709	1.2994
NR5A1	5	0.14646	0.30169	0.982404	5583	2	0.25152	0.520439	5	0.0132	0.049946	0.85622	1004	4	0.74083	1.3015
PDGFA	5	0.0018168	0.0079609	0.73942	181	4	0.72049	2.09904	5	0.013168	0.049856	0.85622	1000	4	0.67234	1.30228
RALGAPA1	3	0.61029	0.63261	1	12807	1	-0.35639	0.198864	3	0.019464	0.050252	0.85622	1306	2	1.0278	1.29885
SLC25A45	4	0.1058	0.22584	0.97363	4404	3	0.66242	0.646199	4	0.015351	0.050036	0.85622	1111	2	0.25463	1.30072
SPRYD4	4	0.011982	0.039587	0.886546	848	2	0.42915	1.40245	4	0.015442	0.050309	0.85622	1116	2	0.04702	1.29835
TLK2	5	0.15928	0.3202	0.98602	5866	2	0.0048723	0.494579	5	0.013286	0.05018	0.85622	1007	4	0.53799	1.29947
TXN	6	0.33945	0.55426	1	9309	2	-1.2548	0.256286	6	0.012819	0.050204	0.85622	978	4	1.099	1.29926
AOC2	5	0.12362	0.26801	0.97363	4956	2	-0.19146	0.571849	5	0.0134	0.050467	0.856344	1013	3	0.4613	1.29699
DNAJC16	4	0.015772	0.051335	0.904268	1066	2	0.21812	1.28959	4	0.015488	0.050455	0.856344	1119	2	0.26774	1.2971
PIP5K1A	2	0.067422	0.11792	0.950558	3189	1	0.19146	0.928413	2	0.027396	0.050419	0.856344	1640	2	1.0554	1.29741
MTCH2	5	0.96697	0.96713	1	17413	0	-0.38905	0.0145151	5	0.013457	0.050635	0.856833	1015	4	1.0761	1.29555
THEG	4	0.0028671	0.010121	0.754749	277	1	-0.22494	1.99478	4	0.015533	0.050594	0.856833	1122	2	0.086004	1.2959
TMA16	6	0.97663	0.97685	1	17636	0	-0.10661	0.0101721	6	0.012945	0.050621	0.856833	985	4	0.89622	1.29567
AGPS	5	0.17942	0.3486	0.992004	6282	3	0.29744	0.457673	5	0.013582	0.050971	0.858272	1022	4	0.69803	1.29268
ATP6V1G2	7	0.28341	0.51819	1	8389	3	0.20964	0.285511	7	0.011906	0.051095	0.858272	934	6	0.73797	1.29162
CCDC13	4	4.7751e-05	0.00018054	0.25476	14	4	0.78647	3.74343	4	0.015674	0.051028	0.858272	1129	4	0.38194	1.29219
CFHR3	5	0.52622	0.67463	1	11803	2	0.078667	0.170934	5	0.013628	0.051084	0.858272	1026	3	0.55574	1.29172
LCLAT1	5	0.04705	0.13373	0.954558	2445	3	0.44267	0.873771	5	0.013514	0.050781	0.858272	1018	4	0.56751	1.2943
RFPL3	4	0.36085	0.50948	1	9620	1	-0.20618	0.292873	4	0.015631	0.050902	0.858272	1128	2	0.33657	1.29327
TMEM180	6	0.044569	0.13598	0.954558	2339	3	0.20509	0.866525	6	0.013075	0.051049	0.858272	993	5	0.44022	1.29201
TMEM254	5	0.53746	0.68394	1	11938	2	0.066857	0.164982	5	0.013526	0.050815	0.858272	1021	3	0.48728	1.29401
CCNL1	5	0.33566	0.52377	1	9247	1	-0.27738	0.280859	5	0.013775	0.051505	0.858507	1032	4	1.1311	1.28815
CRCP	7	0.14133	0.32869	0.98924	5441	1	-1.2171	0.483214	6	0.013186	0.051403	0.858507	1002	2	0.061849	1.28901
FCGBP	4	0.0015425	0.0054916	0.704459	161	4	1.1084	2.2603	4	0.015842	0.051521	0.858507	1139	2	0.6366	1.28802
FRYL	3	0.01093	0.029195	0.873538	781	2	0.36145	1.53469	3	0.019962	0.051431	0.858507	1329	1	-0.050425	1.28878
GEMIN2	6	0.98548	0.98558	1	17839	0	-0.92506	0.00630812	6	0.013196	0.051435	0.858507	1003	4	0.64353	1.28874
GOLGA8J	5	0.65447	0.76461	1	13248	1	0.10799	0.11656	5	0.013763	0.051467	0.858507	1030	4	0.55996	1.28847
HIST1H2AB	4	0.57176	0.66712	1	12337	1	-0.35329	0.175796	4	0.015752	0.051245	0.858507	1133	4	0.36	1.29035
POLA1	5	0.091276	0.21949	0.97363	3983	1	-0.81666	0.658585	5	0.013794	0.051565	0.858507	1033	4	0.9596	1.28764
PRAMEF7	4	0.1485	0.2985	0.982404	5632	1	-0.22828	0.525056	4	0.015738	0.051206	0.858507	1131	2	0.32826	1.29068
RPL23A	1	0.86671	0.86718	1	15652	0	-0.89877	0.0618907	1	0.05153	0.051577	0.858507	2658	1	1.9402	1.28754
EIF3D	5	0.93551	0.93574	1	16805	0	-0.48581	0.0288448	5	0.013824	0.051646	0.858877	1035	4	0.70915	1.28696
BTC	3	0.66911	0.67768	1	13416	1	0.22178	0.168975	3	0.020138	0.051884	0.859469	1336	2	0.80732	1.28497
CASP4	6	0.0053036	0.023069	0.858246	425	5	0.70146	1.63697	6	0.013335	0.051889	0.859469	1010	5	0.60975	1.28492
GPHA2	5	0.0114	0.041438	0.887037	809	3	0.29792	1.3826	5	0.013914	0.051895	0.859469	1037	3	0.20959	1.28487
MTFMT	5	0.043732	0.12576	0.954558	2302	3	0.20291	0.900457	5	0.013911	0.051887	0.859469	1036	4	0.48953	1.28494
NDUFAF2	5	0.023521	0.074545	0.920276	1447	4	0.50598	1.12758	5	0.013921	0.051916	0.859469	1038	4	0.62372	1.2847
CD163L1	4	0.0077466	0.026197	0.873538	583	4	0.48789	1.58175	4	0.016014	0.052048	0.860106	1146	4	0.20459	1.2836
DNAJC19	4	0.0027247	0.0096157	0.74742	267	3	0.82473	2.01702	4	0.016012	0.052043	0.860106	1145	3	0.30512	1.28364
ENPP4	5	0.00020022	0.00091351	0.642157	27	2	-0.12214	3.03929	5	0.014128	0.05244	0.864066	1048	2	0.012535	1.28034
NDUFB7	6	0.26067	0.46693	1	7973	2	-0.44326	0.330748	6	0.013504	0.052467	0.864066	1017	3	0.56744	1.28011
NPHP3	5	0.00066187	0.0029958	0.642157	78	5	0.71158	2.52349	5	0.014103	0.052389	0.864066	1045	4	0.59755	1.28076
RNF139	4	0.22129	0.37221	0.998608	7143	2	0.16646	0.429212	4	0.016147	0.052476	0.864066	1152	3	0.56461	1.28004
WDR53	4	0.40749	0.55547	1	10314	2	0.16235	0.255339	4	0.016168	0.052534	0.86425	1155	4	0.3578	1.27956
EIF5	5	0.79382	0.82532	1	14722	1	-0.7478	0.0833776	5	0.014224	0.052713	0.866403	1050	3	0.63393	1.27808
TNP2	5	0.068457	0.18367	0.971892	3227	4	0.24574	0.735962	5	0.014281	0.052849	0.86787	1051	3	0.51006	1.27696
AATF	5	0.31665	0.50924	1	8945	1	-0.2571	0.293077	5	0.014427	0.05324	0.868009	1063	2	-0.0056264	1.27376
ARPC1A	5	0.85227	0.8611	1	15441	1	0.066373	0.0649464	5	0.014531	0.05352	0.868009	1070	2	0.11613	1.27148
C17orf53	6	0.006218	0.026348	0.873538	495	1	-0.53475	1.57925	5	0.01437	0.053097	0.868009	1061	2	-0.57336	1.27493
CDK5RAP1	3	0.19934	0.31407	0.985531	6705	2	0.52716	0.502974	3	0.020735	0.053415	0.868009	1353	3	0.52734	1.27234
COPG1	6	0.90288	0.91006	1	16240	1	-0.76297	0.04093	6	0.013723	0.053189	0.868009	1028	5	0.77627	1.27418
FAR1	5	0.018659	0.061599	0.90765	1213	3	0.28555	1.21043	5	0.014515	0.053483	0.868009	1068	3	0.18574	1.27178
HSD11B1	4	0.13658	0.27871	0.976395	5309	3	0.27861	0.554847	4	0.016446	0.053362	0.868009	1165	4	0.48411	1.27277
KDM5C	5	0.23235	0.4212	1	7381	3	0.20171	0.375512	5	0.014303	0.052919	0.868009	1055	4	0.59473	1.27639
MXD3	4	0.80683	0.81038	1	14866	1	-0.58059	0.0913113	4	0.0164	0.053209	0.868009	1163	1	-0.44616	1.27401
PAQR8	6	0.0028553	0.014029	0.789386	274	2	-0.23393	1.85297	6	0.013802	0.053422	0.868009	1034	4	0.66699	1.27228
PDE8A	5	0.15332	0.31168	0.985201	5728	3	0.25392	0.506291	5	0.014484	0.05339	0.868009	1067	2	-0.089198	1.27254
POLR2J	3	0.93599	0.93615	1	16813	0	-0.57544	0.0286546	3	0.020747	0.053443	0.868009	1356	2	2.0151	1.27211
POLR2J3	3	0.93599	0.93615	1	16814	0	-0.57544	0.0286546	3	0.020747	0.053443	0.868009	1355	2	2.0151	1.27211
TMEM169	3	0.26194	0.39068	1	7999	2	0.23784	0.408179	3	0.020579	0.053012	0.868009	1350	2	1.1571	1.27563
RPL26	2	0.99833	0.9983	1	18209	0	-1.432	0.000738929	2	0.029217	0.05362	0.868285	1730	2	1.0312	1.27067
VSTM2B	4	0.0087654	0.02946	0.873538	649	2	0.20111	1.53077	4	0.016536	0.053632	0.868285	1171	2	0.23767	1.27058
AMIGO3	5	0.023401	0.074234	0.920276	1443	4	0.53563	1.1294	5	0.01471	0.053987	0.871004	1075	2	0.032083	1.26771
GPI	5	0.55507	0.69867	1	12135	2	-0.079856	0.155728	5	0.014729	0.054034	0.871004	1076	4	0.77322	1.26733
KAZN	6	0.070087	0.18951	0.97363	3276	1	-0.34672	0.722368	6	0.013993	0.054037	0.871004	1041	3	0.47423	1.26731
MEF2BNB	4	0.94999	0.95014	1	17087	0	-0.79663	0.0222124	4	0.016658	0.053976	0.871004	1175	2	0.22102	1.2678
TRAPPC6B	3	0.66459	0.67406	1	13363	1	0.022145	0.171301	3	0.020909	0.053856	0.871004	1364	2	0.9802	1.26877
LARP1B	5	0.079484	0.20125	0.97363	3588	3	0.23044	0.696264	5	0.014765	0.054135	0.871813	1079	4	0.58547	1.26652
BRS3	4	0.018277	0.058665	0.904268	1198	3	0.547	1.23162	4	0.016749	0.054249	0.872125	1179	3	0.66026	1.26561
LST1	6	0.071396	0.19226	0.97363	3321	4	0.40042	0.716111	6	0.014056	0.054248	0.872125	1042	5	0.43578	1.26562
AACS	5	0.011228	0.040962	0.886546	800	4	0.58266	1.38762	5	0.014895	0.054496	0.872276	1089	4	0.56887	1.26364
AGAP6	6	0.015196	0.056973	0.904268	1024	5	0.45844	1.24433	6	0.014109	0.05441	0.872276	1046	5	0.38471	1.26432
MPI	3	0.010793	0.028821	0.873538	773	3	0.43678	1.54029	3	0.02115	0.054451	0.872276	1374	3	0.43505	1.26399
OLFM4	5	0.046498	0.13243	0.954558	2426	3	0.91624	0.878014	5	0.014867	0.054417	0.872276	1086	4	0.70296	1.26427
SDF2	5	0.26388	0.46334	1	8037	3	0.21121	0.3341	5	0.01489	0.054479	0.872276	1087	3	0.58334	1.26377
DNAJB6	4	0.024675	0.073011	0.920276	1502	3	0.55611	1.13661	4	0.016903	0.054724	0.872685	1189	3	0.95889	1.26182
MBD3	6	0.2266	0.42803	1	7260	3	0.087159	0.368526	6	0.014187	0.054642	0.872685	1049	4	0.63092	1.26247
NUP54	5	0.057782	0.15932	0.967554	2853	4	0.2491	0.79773	5	0.014995	0.05476	0.872685	1098	4	0.41811	1.26154
NUP85	5	0.28184	0.48292	1	8370	1	-0.22093	0.316125	5	0.014974	0.054702	0.872685	1094	4	0.55396	1.262
PHGR1	3	0.025513	0.064912	0.913931	1541	3	0.28117	1.18768	3	0.021255	0.054704	0.872685	1379	3	0.27393	1.26198
CREB3L1	3	0.036272	0.089612	0.922228	2023	3	0.49822	1.04763	3	0.02132	0.05486	0.87276	1383	3	0.45621	1.26074
SLC6A5	3	0.18648	0.29811	0.982404	6435	1	0.13858	0.525623	3	0.021314	0.054839	0.87276	1382	3	0.92624	1.26091
RIT2	6	0.18209	0.37649	0.998621	6354	3	0.24251	0.424247	6	0.014281	0.054964	0.872903	1052	1	-0.075091	1.25992
WHSC1L1	5	0.015253	0.052202	0.904268	1025	3	0.56246	1.28231	5	0.015054	0.054922	0.872903	1099	3	0.8151	1.26025
NDUFB1	4	0.03733	0.098625	0.934008	2060	2	-0.33029	1.00601	4	0.017038	0.055144	0.874643	1193	3	0.66597	1.2585
NPEPL1	5	0.015829	0.053811	0.904268	1073	4	0.43731	1.26913	5	0.015168	0.055217	0.874643	1104	2	0.17684	1.25793
TSC22D4	6	0.07446	0.19841	0.97363	3412	4	0.40903	0.702436	6	0.014356	0.0552	0.874643	1059	5	0.68557	1.25806
TMIGD3	3	0.017242	0.04484	0.890046	1147	1	-0.63638	1.34833	4	0.017083	0.055279	0.874879	1196	1	-1.3413	1.25744
ARHGDIG	5	0.096539	0.22748	0.97363	4154	3	0.39103	0.643057	5	0.015366	0.055772	0.875775	1113	4	0.4345	1.25358
ATP5G2	6	0.23297	0.4353	1	7392	3	0.12128	0.361211	6	0.015068	0.057487	0.875775	1100	4	0.70402	1.24043
BCAT2	6	0.013919	0.052763	0.904268	966	5	0.31727	1.27767	6	0.014835	0.056767	0.875775	1081	5	0.34365	1.2459
C15orf26	4	0.017797	0.05728	0.904268	1179	4	0.37775	1.242	4	0.017426	0.056299	0.875775	1207	4	0.34098	1.2495
CACNA1D	6	0.012608	0.048467	0.903541	887	5	0.69459	1.31455	6	0.014468	0.055563	0.875775	1066	3	0.5026	1.25521
CHD2	3	0.047099	0.11367	0.950263	2449	1	-0.39693	0.944354	3	0.022385	0.057386	0.875775	1419	2	1.8537	1.24119
CLIC3	4	0.12699	0.26246	0.97363	5038	2	0.16735	0.580937	4	0.017769	0.057273	0.875775	1229	3	0.67548	1.24205
CXXC4	4	0.23038	0.38119	0.998796	7339	2	0.44618	0.418859	4	0.017629	0.056883	0.875775	1216	4	1.3198	1.24502
DGKE	5	0.024858	0.077991	0.921822	1512	3	0.58793	1.10796	5	0.01523	0.055394	0.875775	1107	3	0.58364	1.25654
DLC1	13	0.012477	0.064914	0.913931	885	6	0.18798	1.18766	13	0.01014	0.057536	0.875775	818	9	0.23867	1.24006
FAM204A	5	0.23494	0.42476	1	7433	2	-0.2571	0.371856	5	0.01605	0.057651	0.875775	1150	2	-0.06455	1.23919
GJA9	3	0.047594	0.11475	0.950558	2474	2	0.90473	0.940247	3	0.021689	0.055748	0.875775	1392	2	0.99239	1.25377
GLB1L	6	0.17759	0.37118	0.998608	6243	3	0.24429	0.430415	6	0.014626	0.056096	0.875775	1072	4	0.51329	1.25107
GUK1	5	0.55732	0.70054	1	12168	1	-0.092703	0.154567	5	0.015741	0.056811	0.875775	1132	4	0.46467	1.24557
HAUS2	4	0.023419	0.070468	0.913931	1444	3	0.35756	1.15201	4	0.017903	0.057675	0.875775	1243	1	-0.37628	1.23901
HEXIM1	4	0.092474	0.20255	0.97363	4021	1	0.0069907	0.693468	4	0.017553	0.056654	0.875775	1211	3	0.59633	1.24677
IGSF8	6	0.081279	0.21197	0.97363	3652	4	0.24107	0.673726	6	0.014748	0.056477	0.875775	1078	5	0.33537	1.24813
IKZF4	4	0.014106	0.046169	0.890046	971	4	0.32304	1.33565	4	0.017747	0.057199	0.875775	1228	4	0.60776	1.24261
ITGA3	4	0.044941	0.1136	0.950263	2356	3	0.37215	0.944622	4	0.017376	0.056151	0.875775	1204	2	0.40716	1.25064
KIF24	6	0.00051653	0.0027443	0.642157	62	2	-0.17745	2.56157	6	0.014965	0.057184	0.875775	1093	3	0.33321	1.24273
KRTAP5-1	6	0.5256	0.69753	1	11800	2	-0.062662	0.156437	6	0.014991	0.057265	0.875775	1097	4	0.63862	1.24211
LMTK2	4	0.046137	0.11591	0.950558	2401	2	-0.023869	0.935879	4	0.017584	0.056758	0.875775	1212	1	0.018138	1.24597
MAP1LC3C	4	0.26794	0.41809	1	8115	2	0.18641	0.37873	4	0.017629	0.056883	0.875775	1217	4	0.52367	1.24502
MT1H	2	0.75427	0.75386	1	14297	0	-0.49418	0.122709	2	0.030311	0.055493	0.875775	1781	2	0.48126	1.25576
NAT8	6	0.048592	0.14458	0.959565	2523	3	0.19276	0.839892	6	0.014452	0.055511	0.875775	1064	2	0.047432	1.25562
NEUROD1	4	0.083955	0.1871	0.97363	3740	3	0.50756	0.727926	4	0.017424	0.056294	0.875775	1206	3	0.707	1.24954
PHC3	5	0.085559	0.21065	0.97363	3791	3	0.27562	0.676439	5	0.015852	0.057099	0.875775	1140	1	-0.15888	1.24337
PRPF4	5	0.26963	0.47084	1	8153	2	-0.056503	0.327127	5	0.01602	0.057563	0.875775	1147	4	1.3018	1.23986
RBPMS	4	0.88481	0.88496	1	15945	0	-0.46578	0.0530764	4	0.017699	0.057067	0.875775	1223	4	0.57951	1.24361
RPL17	1	0.87287	0.87333	1	15752	0	-0.53242	0.0588216	1	0.057403	0.057345	0.875775	2889	1	1.1273	1.2415
RRP12	5	0.76219	0.80919	1	14378	1	-0.46602	0.0919495	5	0.015624	0.056477	0.875775	1127	4	0.71254	1.24813
SASS6	6	0.02909	0.10062	0.934576	1729	2	-0.077048	0.997316	5	0.015806	0.056976	0.875775	1137	4	0.49832	1.24431
SEBOX	4	0.089319	0.1969	0.97363	3921	3	0.38769	0.705754	4	0.01759	0.056775	0.875775	1213	3	0.94924	1.24584
SLC10A4	6	0.00061142	0.0032463	0.642157	71	6	0.60531	2.48861	6	0.014608	0.056018	0.875775	1071	5	0.44276	1.25167
SLC26A10	4	0.090808	0.19952	0.97363	3968	2	0.026431	0.700014	4	0.017293	0.055905	0.875775	1203	3	0.93872	1.25255
SLC36A2	5	0.03702	0.10926	0.944968	2053	4	0.41122	0.961539	5	0.015345	0.055712	0.875775	1110	4	0.60576	1.25405
SLC38A1	6	0.027974	0.097219	0.930784	1678	4	0.3974	1.01225	6	0.014835	0.056769	0.875775	1082	4	0.44635	1.24589
SLC45A3	4	0.018725	0.059986	0.904268	1218	2	0.43809	1.22195	4	0.017735	0.057168	0.875775	1227	3	0.90689	1.24285
TAGLN	3	0.24971	0.37577	0.998608	7754	2	0.17086	0.425078	3	0.021976	0.056433	0.875775	1401	2	0.47279	1.24847
TCIRG1	4	0.48132	0.62844	1	11284	1	-0.088389	0.201736	4	0.017858	0.057531	0.875775	1236	4	0.57891	1.2401
TM4SF5	6	0.1023	0.25309	0.97363	4307	4	0.27212	0.596725	6	0.014894	0.056964	0.875775	1088	4	0.41844	1.2444
TSPYL2	5	0.0033469	0.014275	0.78941	308	4	0.66051	1.84542	5	0.015754	0.056846	0.875775	1134	3	0.17819	1.2453
USP15	5	0.0021619	0.0094231	0.74742	215	4	0.57671	2.02581	5	0.015519	0.056189	0.875775	1121	4	0.44216	1.25035
UTRN	5	0.067768	0.18212	0.971635	3197	4	0.26534	0.739642	5	0.015822	0.057011	0.875775	1138	3	0.41946	1.24404
XIRP1	5	0.020393	0.066218	0.913931	1288	3	0.46646	1.17902	5	0.015712	0.05672	0.875775	1130	3	0.13365	1.24626
ZCCHC8	6	0.28776	0.49728	1	8463	3	0.19419	0.303399	6	0.014937	0.057102	0.875775	1092	4	0.4516	1.24335
ZFP82	4	0.11234	0.23739	0.97363	4605	1	0.012418	0.624538	4	0.017597	0.056791	0.875775	1214	3	0.92903	1.24572
ZNF436	5	0.026558	0.082496	0.922228	1603	4	0.42912	1.08357	5	0.016028	0.057581	0.875775	1148	4	0.88116	1.23972
ZNF726	1	0.0088346	0.0087716	0.744935	657	1	3.113	2.05692	1	0.057011	0.056953	0.875775	2873	1	2.6345	1.24448
MDM1	8	0.29763	0.55115	1	8639	3	0.12552	0.25873	8	0.012771	0.057826	0.876618	973	5	0.53742	1.23788
TATDN3	6	0.0030615	0.014802	0.801177	292	4	0.6126	1.82968	6	0.01517	0.057823	0.876618	1105	4	0.59732	1.2379
C10orf53	7	0.0040281	0.019104	0.847647	352	5	0.46663	1.71888	7	0.013762	0.058022	0.876707	1029	5	0.57938	1.23641
C1S	6	0.036557	0.11844	0.950558	2040	3	0.19804	0.926502	6	0.015208	0.057951	0.876707	1106	3	0.21431	1.23694
CLASRP	4	0.12252	0.25493	0.97363	4922	3	0.46769	0.593579	4	0.018131	0.058333	0.876707	1251	2	0.15383	1.23409
GPR33	6	0.066331	0.18191	0.971635	3157	2	-0.16203	0.740143	6	0.01536	0.058432	0.876707	1112	2	-0.53438	1.23335
KDM2B	6	0.0064336	0.027141	0.873538	508	3	0.38447	1.56637	6	0.015296	0.058229	0.876707	1109	4	0.50236	1.23486
MICU1	5	0.5605	0.70317	1	12210	2	0.12878	0.15294	5	0.016307	0.058361	0.876707	1158	3	0.31299	1.23388
POTEE	5	0.038347	0.11255	0.948883	2100	4	0.46413	0.948655	5	0.016219	0.058123	0.876707	1156	4	0.45128	1.23565
SIPA1	4	0.0078527	0.026538	0.873538	591	1	-0.12951	1.57613	4	0.018085	0.058184	0.876707	1249	1	-0.41817	1.2352
SPTAN1	4	0.45621	0.60379	1	10980	2	0.10888	0.219114	4	0.01817	0.05845	0.876707	1253	2	0.61948	1.23322
UBXN11	6	0.086882	0.223	0.97363	3833	2	-0.046586	0.651695	6	0.015238	0.058042	0.876707	1108	2	0.0059797	1.23626
ZNF443	4	0.014529	0.047492	0.89606	996	2	0.40777	1.32338	4	0.01817	0.05845	0.876707	1252	2	0.51413	1.23322
ZNF564	3	0.0081471	0.022085	0.858246	606	2	0.62235	1.6559	3	0.022815	0.058454	0.876707	1435	2	0.49092	1.23319
ZWINT	5	0.11698	0.25829	0.97363	4755	2	-0.10565	0.587892	5	0.016237	0.058172	0.876707	1157	3	0.44407	1.23529
HSFX1	5	0.18297	0.35355	0.992418	6369	2	0.068096	0.451549	5	0.016393	0.058584	0.877232	1162	2	-0.060791	1.23222
HSFX2	5	0.18297	0.35355	0.992418	6368	2	0.068096	0.451549	5	0.016393	0.058584	0.877232	1161	2	-0.060791	1.23222
PHB2	5	0.76568	0.81085	1	14420	1	-1.3186	0.0910595	5	0.016434	0.058703	0.878301	1164	4	0.78734	1.23134
ELMOD3	3	0.42165	0.51201	1	10511	1	-0.092656	0.290722	3	0.023008	0.058911	0.879573	1438	2	1.0833	1.2298
PSMB7	6	0.26881	0.47618	1	8137	2	-0.14698	0.322229	6	0.015512	0.058932	0.879573	1120	4	0.55931	1.22965
THOC2	5	0.94183	0.94201	1	16924	0	-2.1042	0.0259445	4	0.018311	0.058897	0.879573	1261	3	1.0988	1.22991
TBRG4	5	0.53689	0.68346	1	11928	1	-0.087204	0.165287	5	0.016535	0.058986	0.879655	1170	3	0.21548	1.22925
CRNKL1	6	0.8206	0.86827	1	15031	1	-0.17232	0.0613452	6	0.01558	0.059164	0.880172	1125	4	0.27627	1.22794
RPL7L1	2	0.338	0.37316	0.998608	9288	1	-0.5588	0.428105	2	0.032379	0.059095	0.880172	1876	2	0.88165	1.22845
TPT1	6	0.51593	0.69135	1	11693	1	-0.83892	0.160302	6	0.015572	0.059137	0.880172	1124	5	0.8306	1.22814
AGGF1	5	0.095628	0.22612	0.97363	4127	1	-0.10444	0.645661	5	0.016964	0.060123	0.882269	1190	4	0.4744	1.22096
C4orf32	2	0.024611	0.045328	0.890046	1497	1	0.75052	1.34363	2	0.032908	0.06003	0.882269	1900	2	0.76259	1.22163
CLPTM1L	3	0.27525	0.40673	1	8261	2	0.23785	0.390694	3	0.023326	0.059674	0.882269	1451	3	0.42482	1.22421
COPS7A	6	0.42784	0.63706	1	10592	1	0.047015	0.19582	6	0.015861	0.060078	0.882269	1141	4	1.3183	1.22128
DBN1	3	0.0036218	0.010044	0.752011	319	2	0.77208	1.99809	3	0.023477	0.060016	0.882269	1459	3	0.72081	1.22173
DEFB112	4	0.25456	0.40488	1	7854	2	0.17783	0.392674	4	0.018481	0.059395	0.882269	1266	2	0.35217	1.22625
FBXO6	4	0.070395	0.16205	0.967554	3286	2	0.31274	0.790351	4	0.018593	0.059726	0.882269	1273	3	0.65255	1.22384
HGSNAT	5	0.028758	0.088218	0.922228	1713	3	0.42645	1.05444	5	0.016864	0.059867	0.882269	1185	4	0.49672	1.22281
KCNJ16	6	0.044181	0.13514	0.954558	2323	4	0.25208	0.869216	6	0.015786	0.05985	0.882269	1136	5	0.69233	1.22294
NCAPG	5	0.99705	0.99704	1	18141	0	-0.69409	0.00128742	5	0.01682	0.059742	0.882269	1184	4	0.60807	1.22372
POLE	4	0.13341	0.27333	0.976321	5221	2	0.3141	0.563313	4	0.018673	0.059949	0.882269	1276	2	0.56481	1.22222
PPP2R2C	3	0.049298	0.11848	0.950558	2550	1	0.13313	0.926355	3	0.023305	0.059632	0.882269	1450	3	0.48874	1.22452
PSG7	4	0.20599	0.35718	0.994114	6841	2	0.19864	0.447113	4	0.018716	0.060073	0.882269	1278	3	1.057	1.22132
SYNRG	2	0.16764	0.24965	0.97363	6043	1	-0.031892	0.602668	2	0.032628	0.059531	0.882269	1888	2	1.0807	1.22526
TEAD2	6	0.050004	0.14756	0.961724	2570	1	-0.074503	0.831031	6	0.015785	0.059846	0.882269	1135	2	0.043347	1.22296
TET2	5	0.042862	0.12365	0.954558	2270	3	0.78217	0.907806	5	0.016787	0.059651	0.882269	1181	3	0.57657	1.22438
TFEC	5	0.0003267	0.001497	0.642157	43	5	0.64924	2.82478	5	0.016813	0.059725	0.882269	1183	4	0.46143	1.22384
ZEB1	4	0.0099966	0.033382	0.880907	721	3	0.58149	1.47649	4	0.018768	0.060214	0.882894	1281	2	0.17381	1.2203
HDAC4	5	0.0354	0.10514	0.939249	1991	4	0.33717	0.978232	5	0.017018	0.060269	0.882995	1192	3	0.72134	1.21991
ADH1A	6	0.087788	0.22477	0.97363	3864	4	0.30689	0.648262	6	0.015962	0.060393	0.884111	1143	4	0.92094	1.21901
CYCS	3	0.32593	0.4605	1	9099	1	-1.1986	0.33677	3	0.023652	0.060445	0.884111	1466	3	0.86331	1.21864
UBE3D	5	0.075643	0.1953	0.97363	3448	1	-1.2352	0.709298	5	0.017104	0.06049	0.884111	1197	2	0.015239	1.21832
CIAO1	6	0.22682	0.42829	1	7261	2	-0.7774	0.368262	6	0.016029	0.060622	0.884521	1149	5	0.73814	1.21737
FAM26F	8	0.024217	0.093746	0.922228	1476	5	0.38899	1.02805	8	0.013591	0.060585	0.884521	1023	5	0.79729	1.21763
LYPLA2	5	0.055561	0.15416	0.967554	2770	3	0.53716	0.812028	5	0.017166	0.060662	0.884521	1199	4	0.70191	1.21708
CACNA1I	4	0.2928	0.44258	1	8542	1	0.090175	0.354008	4	0.018938	0.060726	0.884755	1286	2	0.58792	1.21663
NKX2-6	4	0.28744	0.4373	1	8458	2	0.20547	0.359221	3	0.023812	0.060819	0.885141	1471	3	0.68313	1.21596
RDH14	5	0.02369	0.074976	0.920276	1458	4	0.50746	1.12508	5	0.017232	0.06085	0.885141	1202	4	0.4929	1.21574
CRB1	6	0.0012809	0.0065932	0.726738	136	4	0.94188	2.1809	6	0.016137	0.060951	0.885915	1151	4	0.5506	1.21502
C9orf41	6	0.28103	0.48987	1	8357	3	0.16457	0.309919	6	0.016158	0.061012	0.886099	1153	5	1.0134	1.21458
ADGRB3	4	0.00017976	0.00067387	0.562781	23	4	1.2086	3.17142	4	0.019047	0.061061	0.886103	1292	4	0.44204	1.21424
ACOX2	4	0.0011257	0.0040435	0.663239	128	4	0.56862	2.39324	4	0.019613	0.062697	0.893073	1311	3	0.84083	1.20275
ADGRF2	5	0.01849	0.061133	0.90765	1207	2	0.081209	1.21372	5	0.017787	0.062329	0.893073	1230	3	0.27096	1.20531
ANTXR2	6	0.005073	0.022254	0.858246	408	3	0.29283	1.65259	6	0.016794	0.063038	0.893073	1182	4	0.55736	1.2004
CASC3	5	0.25994	0.45803	1	7955	3	0.44934	0.339106	5	0.017704	0.062098	0.893073	1224	4	0.66662	1.20692
CDH22	6	0.0079751	0.032629	0.880513	600	4	0.58442	1.4864	6	0.016783	0.063005	0.893073	1180	3	0.24472	1.20062
CELF1	4	0.36112	0.50973	1	9625	2	-0.16668	0.29266	4	0.019314	0.061836	0.893073	1300	2	0.34647	1.20876
CHST7	6	0.00027507	0.0015115	0.642157	34	4	0.82878	2.82059	6	0.016468	0.061993	0.893073	1166	4	0.59408	1.20766
CYP4F2	5	0.016822	0.056596	0.904268	1123	2	-0.1557	1.24721	5	0.018028	0.062972	0.893073	1245	4	0.62543	1.20085
DHRS11	5	0.012594	0.04483	0.890046	886	3	0.51219	1.34843	5	0.017819	0.062406	0.893073	1233	4	1.2904	1.20477
FAM114A2	5	0.021497	0.069176	0.913931	1351	4	0.41907	1.16004	5	0.017867	0.062536	0.893073	1239	4	0.41833	1.20387
FN3KRP	4	0.028732	0.081244	0.922228	1710	2	0.27338	1.09021	4	0.019632	0.062752	0.893073	1312	2	0.087328	1.20237
GPR19	6	0.041478	0.12928	0.954558	2217	3	0.25482	0.888469	6	0.016469	0.061996	0.893073	1167	3	-0.22223	1.20764
GPR61	5	0.85564	0.8635	1	15485	1	-0.47828	0.0637377	5	0.017636	0.061918	0.893073	1218	4	0.53876	1.20818
LCOR	6	0.090421	0.22995	0.97363	3952	2	0.10004	0.638367	6	0.016596	0.062408	0.893073	1174	5	0.4186	1.20476
LSM4	6	0.9739	0.97411	1	17578	0	-1.3895	0.011392	5	0.017858	0.062504	0.893073	1237	4	0.55799	1.20409
METTL25	2	0.0071353	0.013638	0.786756	545	2	0.6883	1.86525	2	0.033854	0.061625	0.893073	1945	1	0.37059	1.21024
NAP1L4	5	0.060084	0.16461	0.967554	2938	4	0.34026	0.783544	5	0.017645	0.061944	0.893073	1220	2	0.029548	1.208
NOTCH2	6	0.0027392	0.013576	0.786756	268	5	0.69491	1.86723	6	0.016741	0.062872	0.893073	1178	4	0.22205	1.20154
OARD1	4	0.25156	0.40194	1	7792	1	-0.14918	0.395839	4	0.019248	0.061646	0.893073	1297	2	0.09622	1.2101
RAB11FIP5	5	0.039459	0.11529	0.950558	2143	3	0.19024	0.938208	5	0.01769	0.06207	0.893073	1222	2	0.114	1.20712
RSPO3	5	0.062751	0.17082	0.967554	3047	4	0.31715	0.767461	5	0.017979	0.06285	0.893073	1244	4	0.5995	1.20169
SFTPA1	5	0.080323	0.20255	0.97363	3621	3	0.4439	0.693468	5	0.017901	0.06263	0.893073	1241	2	0.094237	1.20322
SLC26A9	5	0.062489	0.17022	0.967554	3033	4	0.32828	0.768989	5	0.017734	0.062171	0.893073	1226	3	0.8109	1.20641
TINF2	5	0.10727	0.24372	0.97363	4449	1	-0.25264	0.613109	5	0.017806	0.062373	0.893073	1232	3	0.81298	1.205
TOP1MT	6	0.045706	0.1384	0.954558	2383	3	-0.0050825	0.858864	6	0.016699	0.062752	0.893073	1177	3	-0.0032814	1.20237
TUBB4A	5	0.10752	0.24409	0.97363	4456	2	0.26124	0.61245	5	0.017859	0.062513	0.893073	1238	3	0.6721	1.20403
ULK4	3	0.0344	0.085348	0.922228	1952	2	0.66069	1.06881	3	0.024656	0.062849	0.893073	1508	3	0.5271	1.2017
USP20	5	0.2523	0.44791	1	7810	2	0.33906	0.348809	5	0.017855	0.062497	0.893073	1235	3	0.57583	1.20414
WDR45B	4	0.34345	0.49236	1	9367	2	0.096606	0.307717	4	0.019742	0.06305	0.893073	1317	4	0.49625	1.20031
WEE1	4	0.23644	0.38714	1	7468	1	-0.29072	0.412132	4	0.019286	0.06175	0.893073	1299	3	0.85107	1.20936
WNT2	5	0.31483	0.50786	1	8912	2	0.11995	0.294256	5	0.017822	0.062414	0.893073	1234	4	0.65613	1.20472
CCDC91	5	0.22791	0.41522	1	7276	2	-0.37123	0.381722	5	0.018081	0.063118	0.893339	1248	3	0.68664	1.19985
ASAP3	6	0.93219	0.93267	1	16738	1	0.0070808	0.030272	6	0.016901	0.063372	0.893498	1188	5	0.36963	1.1981
GJA5	6	0.00068272	0.0036111	0.643132	80	6	0.64892	2.44236	6	0.016878	0.063309	0.893498	1186	3	0.023609	1.19853
RMND5A	4	0.49889	0.63561	1	11487	1	-0.2153	0.196809	4	0.019815	0.063267	0.893498	1320	3	0.52203	1.19882
STIM2	5	0.00065321	0.0029575	0.642157	76	5	0.48338	2.52908	5	0.018175	0.063357	0.893498	1254	4	0.26104	1.19821
TYMS	5	0.0052162	0.021718	0.858246	419	5	0.37075	1.66318	5	0.018178	0.063366	0.893498	1255	4	0.41394	1.19814
C2orf47	5	0.010356	0.038466	0.886546	744	4	0.60347	1.41492	5	0.018314	0.063727	0.894426	1262	4	0.39307	1.19568
CCDC14	4	0.010726	0.035664	0.884994	769	4	0.33029	1.44777	4	0.020013	0.063843	0.894426	1331	4	0.36871	1.19489
CCT8L2	3	0.2851	0.41853	1	8416	2	0.36606	0.378273	3	0.02498	0.06363	0.894426	1524	3	0.5428	1.19634
CTC1	6	0.89063	0.90222	1	16042	1	-0.31569	0.0446875	6	0.017038	0.063797	0.894426	1194	5	0.49748	1.1952
HORMAD1	3	0.08244	0.16521	0.967554	3691	2	0.71522	0.781964	3	0.025076	0.063877	0.894426	1528	2	1.0985	1.19466
KPNA2	4	0.19179	0.34321	0.992004	6536	1	-0.1396	0.46444	4	0.019995	0.063799	0.894426	1330	4	0.80609	1.19519
NT5C1B	4	0.0013714	0.004886	0.696407	149	4	0.68984	2.31105	5	0.018327	0.063763	0.894426	1263	2	-0.01637	1.19543
PPP1R14D	4	0.05387	0.13094	0.954558	2708	2	0.21755	0.882928	4	0.019905	0.063544	0.894426	1325	3	0.4344	1.19693
ZNF850	5	0.16664	0.33064	0.9896	6022	3	0.28851	0.480645	5	0.018308	0.063706	0.894426	1259	4	0.33928	1.19582
ARHGAP35	6	0.013371	0.050964	0.904268	937	3	0.2247	1.29274	6	0.017111	0.06401	0.895364	1198	3	-0.010724	1.19375
REXO1	4	0.22763	0.37848	0.998796	7272	1	-0.068337	0.421957	4	0.02008	0.064042	0.895364	1334	4	0.24102	1.19354
M6PR	5	0.018769	0.06189	0.90765	1221	4	0.47914	1.20838	5	0.018484	0.064163	0.896371	1267	4	0.40616	1.19272
SFXN2	6	0.53204	0.70173	1	11874	1	-0.35713	0.15383	6	0.017196	0.064279	0.897309	1200	2	-0.45783	1.19193
KPNB1	6	0.4835	0.67102	1	11313	2	-0.45885	0.173265	6	0.017214	0.064336	0.897433	1201	4	0.57552	1.19155
DLX2	5	0.025328	0.07921	0.922228	1532	3	0.61104	1.10122	5	0.018584	0.064439	0.89818	1272	3	0.70264	1.19085
FOXK2	3	0.10323	0.19211	0.97363	4328	1	-0.040882	0.71645	2	0.035713	0.064846	0.898863	2028	2	0.70614	1.18812
GHRH	5	0.61585	0.75032	1	12886	2	-0.16977	0.124753	5	0.01864	0.064596	0.898863	1274	2	0.13967	1.18979
HIST1H2AH	5	0.94625	0.94645	1	17018	0	-0.68499	0.0239023	5	0.018732	0.06482	0.898863	1280	3	0.2003	1.18829
KRR1	4	0.96756	0.96768	1	17423	0	-0.68408	0.0142682	4	0.020367	0.06488	0.898863	1342	4	0.50424	1.18789
KRT79	4	0.13389	0.27416	0.976395	5234	2	0.32439	0.561996	4	0.020257	0.064551	0.898863	1340	2	0.53849	1.1901
LARP4	9	0.058627	0.19456	0.97363	2888	4	0.2748	0.710946	9	0.014076	0.064875	0.898863	1043	6	0.45906	1.18792
SLC22A2	5	0.01348	0.047308	0.89606	941	3	0.47799	1.32507	5	0.018693	0.06472	0.898863	1277	3	0.41306	1.18896
TMEM131	4	0.12225	0.25446	0.97363	4912	1	-1.4403	0.59438	4	0.020314	0.064714	0.898863	1341	1	-1.0893	1.189
CFAP74	6	0.018489	0.067614	0.913931	1206	3	0.15506	1.16996	6	0.017424	0.064989	0.899694	1205	3	0.076571	1.18716
HOXA6	6	0.0092067	0.036828	0.886546	675	4	0.63443	1.43382	6	0.017446	0.065067	0.899942	1208	4	0.72974	1.18664
LATS2	5	0.085419	0.21045	0.97363	3787	3	0.34578	0.676851	5	0.018843	0.065105	0.899942	1284	4	0.53408	1.18639
RBP3	4	0.032411	0.088748	0.922228	1871	2	0.20037	1.05184	4	0.020467	0.065167	0.900122	1345	3	0.94128	1.18597
ASCL1	6	0.037087	0.11958	0.952722	2054	4	0.40752	0.922341	6	0.017533	0.065318	0.900986	1210	4	0.49346	1.18497
UBAP2L	4	0.08238	0.18423	0.972881	3687	2	0.36393	0.73464	3	0.025694	0.065328	0.900986	1556	3	0.68455	1.1849
C3orf36	5	0.05441	0.15137	0.966515	2727	3	0.62648	0.81996	5	0.018962	0.065416	0.901522	1288	4	0.57193	1.18432
ARHGAP33	5	0.013158	0.046411	0.890046	924	4	0.48096	1.33338	5	0.019023	0.065585	0.902419	1290	4	0.42171	1.1832
RARG	5	0.016055	0.054461	0.904268	1089	2	0.19329	1.26391	5	0.019038	0.065627	0.902419	1291	2	0.14711	1.18292
TUBB	5	0.97933	0.97945	1	17693	0	-1.7977	0.00901773	3	0.025825	0.065629	0.902419	1564	2	1.3705	1.1829
TMED8	6	0.00037953	0.0020416	0.642157	48	5	0.63427	2.69003	6	0.017646	0.065702	0.902752	1221	5	0.60844	1.18242
ADAM18	7	0.24025	0.47712	1	7540	4	0.25245	0.321372	7	0.016	0.066267	0.902839	1144	5	0.81808	1.1787
CELF3	3	0.012761	0.033723	0.880907	900	2	0.87921	1.47207	3	0.026181	0.066458	0.902839	1585	2	0.53778	1.17745
DCAF11	4	0.35256	0.50138	1	9510	2	0.38159	0.299833	4	0.020941	0.066516	0.902839	1366	4	1.0663	1.17707
DLGAP2	1	0.032543	0.03248	0.880513	1875	1	1.0205	1.48838	1	0.066104	0.066161	0.902839	3199	1	0.83865	1.1794
EDDM3A	5	0.18099	0.35082	0.992004	6331	2	0.15132	0.454916	5	0.019208	0.066063	0.902839	1296	2	-0.19171	1.18004
FGFBP1	4	0.0069979	0.023854	0.861068	536	3	0.4193	1.62244	4	0.020814	0.066141	0.902839	1361	2	-0.034572	1.17953
FRMPD2	6	0.0013425	0.006896	0.726738	147	4	0.60023	2.1614	6	0.017901	0.066528	0.902839	1242	2	-0.089648	1.177
H2AFX	3	0.95732	0.95759	1	17217	0	-0.68835	0.0188204	3	0.026216	0.066541	0.902839	1587	2	1.2676	1.17691
MYBL1	4	0.44914	0.59666	1	10886	1	-0.54234	0.224273	3	0.026131	0.066347	0.902839	1582	1	-0.25522	1.17818
NAPB	7	0.02595	0.092833	0.922228	1567	4	0.27115	1.0323	7	0.015885	0.065842	0.902839	1142	5	0.35829	1.1815
NAT9	6	0.092098	0.23329	0.97363	4010	4	0.36011	0.632104	6	0.017796	0.066194	0.902839	1231	5	0.48066	1.17918
NPIPA2	1	0.027566	0.027499	0.873538	1657	1	1.0633	1.56068	1	0.065833	0.06587	0.902839	3183	1	0.82159	1.18131
NPIPA3	1	0.027566	0.027499	0.873538	1658	1	1.0633	1.56068	1	0.065833	0.06587	0.902839	3184	1	0.82159	1.18131
PHF7	5	0.0023879	0.010375	0.75481	232	4	0.56407	1.98401	5	0.019373	0.066513	0.902839	1301	4	0.36	1.17709
PLA2G12A	4	0.68572	0.7265	1	13573	1	0.17352	0.138764	4	0.020761	0.066003	0.902839	1357	4	0.39319	1.18044
RASSF3	4	0.049323	0.12206	0.95276	2551	3	0.38817	0.913427	4	0.020769	0.066028	0.902839	1360	2	0.32202	1.18027
ZFP69	3	0.10371	0.19275	0.97363	4348	2	0.30476	0.715006	4	0.020951	0.066545	0.902839	1367	1	-0.32437	1.17688
NBPF4	5	0.2652	0.46505	1	8061	2	0.16383	0.3325	5	0.019464	0.066741	0.904153	1304	4	0.38564	1.17561
NBPF6	5	0.2652	0.46505	1	8062	2	0.16383	0.3325	5	0.019464	0.066741	0.904153	1305	4	0.38564	1.17561
PPIL6	5	0.049166	0.13879	0.954558	2546	2	-0.18926	0.857642	5	0.019503	0.066846	0.904918	1307	2	-0.43006	1.17492
RNF44	6	0.20306	0.40093	1	6786	1	-0.29376	0.396931	6	0.018038	0.066968	0.9059	1247	2	-0.34414	1.17413
ATP10B	5	0.083147	0.20691	0.97363	3716	3	0.35868	0.684219	5	0.019579	0.067037	0.906159	1308	4	0.55401	1.17369
CKS2	1	0.34942	0.34974	0.992004	9467	1	0.20159	0.456255	1	0.067073	0.067138	0.906655	3233	1	0.99249	1.17303
HRAS	4	0.0077237	0.02613	0.873538	580	3	0.68217	1.58286	4	0.02116	0.067172	0.906655	1376	3	0.74232	1.17281
NREP	6	0.26802	0.47526	1	8117	2	-0.2842	0.323069	6	0.018122	0.067229	0.90669	1250	2	-0.17978	1.17244
SOWAHC	5	0.0081112	0.032058	0.878831	605	4	0.55962	1.49406	5	0.019672	0.067274	0.90669	1313	4	0.46934	1.17215
ASGR1	3	0.17622	0.28512	0.976395	6217	2	0.48748	0.544972	3	0.026752	0.067821	0.906745	1611	2	1.2374	1.16864
ATP11A	5	0.0063102	0.025958	0.873538	498	4	0.59319	1.58573	5	0.019726	0.067413	0.906745	1315	3	0.3194	1.17126
C2orf69	4	0.013794	0.045174	0.890046	958	3	0.72712	1.34511	4	0.021312	0.067592	0.906745	1381	3	0.7571	1.1701
CCND1	5	0.94659	0.94679	1	17026	0	-0.60123	0.0237463	5	0.019832	0.067712	0.906745	1321	3	0.60909	1.16933
GLI1	5	0.052521	0.14681	0.961478	2656	2	0.21126	0.833244	5	0.019801	0.067624	0.906745	1319	4	0.76847	1.1699
HSPB2	6	0.13254	0.30943	0.983345	5202	4	0.19623	0.509438	6	0.01831	0.067822	0.906745	1260	4	0.28488	1.16863
IFNGR1	3	0.10162	0.19008	0.97363	4285	1	0.081352	0.721064	3	0.026596	0.067465	0.906745	1604	3	0.50018	1.17092
MAOA	6	0.00091212	0.0047845	0.691081	105	5	0.68395	2.32016	6	0.018246	0.067614	0.906745	1257	5	0.50834	1.16996
MIB1	5	0.11412	0.25408	0.97363	4660	3	0.31323	0.59503	4	0.021373	0.06776	0.906745	1385	2	0.49817	1.16903
NKIRAS2	3	0.11277	0.20447	0.97363	4616	1	0.62213	0.68937	3	0.026746	0.067809	0.906745	1610	3	0.32314	1.16871
UBE2U	3	0.053215	0.12647	0.954558	2686	2	0.62312	0.898012	3	0.026593	0.06746	0.906745	1603	2	0.90657	1.17095
KBTBD3	3	0.097512	0.18473	0.973062	4179	2	0.26015	0.733463	3	0.026819	0.067962	0.907953	1613	2	1.1584	1.16773
CCDC137	5	0.0028956	0.012474	0.782229	279	2	-0.075576	1.90399	5	0.02006	0.068297	0.911281	1333	3	0.56466	1.1656
COASY	4	0.99884	0.99882	1	18235	0	-1.0091	0.00051277	4	0.021586	0.068392	0.911281	1388	2	0.19285	1.16499
COPS8	6	0.48508	0.67201	1	11336	1	-0.21254	0.172624	6	0.018583	0.068702	0.911281	1271	3	0.1702	1.16303
DRAP1	6	0.45493	0.65352	1	10965	2	-0.21093	0.184741	6	0.018565	0.068643	0.911281	1270	4	0.40537	1.1634
DUSP12	6	0.19529	0.39178	1	6621	2	0.17688	0.406958	6	0.018463	0.068324	0.911281	1265	4	0.50907	1.16543
KCNIP3	5	0.78072	0.81842	1	14582	1	-0.051869	0.0870238	5	0.02023	0.068732	0.911281	1338	1	-0.23429	1.16284
RAB5B	5	0.012797	0.045404	0.890046	905	4	0.34766	1.34291	5	0.020213	0.068686	0.911281	1337	4	0.38639	1.16313
RSPH10B2	3	0.13386	0.23147	0.97363	5233	1	0.21254	0.635505	3	0.027073	0.068558	0.911281	1627	2	0.59197	1.16394
SGPL1	6	0.057686	0.16405	0.967554	2849	2	0.072448	0.785024	6	0.018527	0.068525	0.911281	1268	2	-0.10484	1.16415
SLC28A1	4	0.35013	0.49898	1	9477	2	0.19581	0.301917	4	0.021726	0.068807	0.911281	1396	4	0.57136	1.16237
TMEM127	5	0.59464	0.73207	1	12623	2	0.080709	0.135447	5	0.020254	0.068786	0.911281	1339	3	0.86435	1.1625
TMIGD2	2	0.029096	0.053312	0.904268	1730	1	0.97467	1.27318	2	0.037933	0.068705	0.911281	2129	1	0.49513	1.16301
TCAP	6	0.017947	0.06587	0.913931	1184	3	0.16655	1.18131	6	0.018651	0.068929	0.912245	1275	3	0.13247	1.1616
GRAMD4	6	0.070472	0.19032	0.97363	3290	4	0.35144	0.720516	6	0.018722	0.069138	0.914343	1279	4	0.37779	1.16028
ALKBH7	6	0.034202	0.1132	0.949886	1942	3	0.19035	0.946154	6	0.0188	0.069388	0.914666	1282	4	0.52439	1.15872
GCN1L1	5	0.043011	0.124	0.954558	2277	2	0.10271	0.906578	5	0.020439	0.069269	0.914666	1344	4	0.68653	1.15946
HDAC9	5	0.014241	0.049426	0.904268	979	3	0.24316	1.30604	5	0.020531	0.069511	0.914666	1348	4	0.42101	1.15795
KRT14	3	0.35818	0.47729	1	9586	1	-0.31223	0.321218	3	0.027402	0.069328	0.914666	1641	2	0.84094	1.15909
LRP11	3	0.022747	0.058282	0.904268	1415	1	-0.40218	1.23447	3	0.027423	0.069372	0.914666	1643	1	-0.27852	1.15882
RAC2	5	0.3268	0.51695	1	9111	2	-0.51248	0.286551	5	0.020514	0.069469	0.914666	1347	1	-0.74073	1.15821
WARS2	3	0.30425	0.44157	1	8753	2	0.16872	0.355	3	0.027476	0.069493	0.914666	1647	3	0.70031	1.15806
ARHGAP4	4	0.256	0.40633	1	7883	2	0.31632	0.391121	4	0.022182	0.070097	0.91551	1412	4	0.65397	1.1543
CLDN24	4	0.72065	0.74775	1	13949	1	-0.071403	0.126244	4	0.02206	0.069735	0.91551	1407	4	0.30771	1.15655
EXOSC6	4	0.97706	0.97732	1	17646	0	-0.37165	0.00996321	4	0.022176	0.070082	0.91551	1411	3	1.4133	1.15439
MRPS18B	3	0.63609	0.65189	1	13070	1	0.038519	0.185826	3	0.027695	0.070004	0.91551	1660	2	0.3178	1.15488
MSRB1	5	0.070371	0.18701	0.97363	3284	2	0.1507	0.728135	5	0.020762	0.070119	0.91551	1359	3	0.39797	1.15416
MTMR14	6	0.24589	0.45007	1	7657	3	0.28436	0.34672	6	0.018968	0.069952	0.91551	1289	5	0.27778	1.1552
RPS24	5	0.35298	0.53699	1	9517	1	-0.74539	0.270034	5	0.02061	0.069714	0.91551	1351	4	0.86075	1.15668
TBX22	6	0.00066376	0.0035113	0.643132	79	5	0.7013	2.45453	6	0.018947	0.069879	0.91551	1287	5	0.3804	1.15565
THRAP3	4	0.034023	0.092004	0.922228	1934	2	0.50725	1.03619	4	0.022063	0.069744	0.91551	1408	3	0.61829	1.15649
TMCO6	3	0.20512	0.32131	0.98602	6823	1	-0.071283	0.493076	3	0.027748	0.070124	0.91551	1665	3	0.46949	1.15413
U2AF2	5	0.3426	0.52906	1	9354	2	-0.24894	0.276495	5	0.020741	0.070067	0.91551	1354	2	-0.0081702	1.15449
C1GALT1C1L	4	0.07714	0.17455	0.967554	3508	3	0.5078	0.75808	4	0.022313	0.070481	0.917294	1415	2	0.24044	1.15193
IFNAR2	5	0.071377	0.18856	0.97363	3319	2	-0.22163	0.72455	5	0.020855	0.070355	0.917294	1362	2	0.092057	1.15271
INAFM1	3	0.17643	0.28538	0.976395	6225	2	0.27555	0.544576	3	0.027891	0.070465	0.917294	1674	3	0.42776	1.15203
NCOA6	6	0.32295	0.5362	1	9048	3	0.14105	0.270673	6	0.019154	0.070538	0.917294	1294	4	0.78033	1.15158
RPLP2	5	0.56108	0.70367	1	12215	1	-0.36787	0.152631	4	0.022339	0.070561	0.917294	1416	4	0.53182	1.15144
STRN	5	0.25106	0.44628	1	7779	2	0.057722	0.350393	5	0.020919	0.070516	0.917294	1365	3	0.54337	1.15171
LENG1	4	0.61575	0.68855	1	12884	1	-0.30975	0.162065	4	0.022379	0.070675	0.918124	1417	4	0.74179	1.15073
DUSP16	4	0.010326	0.034419	0.880907	743	4	0.87771	1.4632	4	0.022429	0.070814	0.918625	1423	4	0.79094	1.14988
PSMA1	4	0.87709	0.87725	1	15812	0	-0.63604	0.0568766	4	0.022419	0.070776	0.918625	1422	3	1.317	1.15011
ATL3	6	0.53443	0.70323	1	11901	2	-0.090732	0.152903	6	0.019433	0.071419	0.918681	1302	4	0.44695	1.14619
CYGB	5	0.1088	0.24606	0.97363	4499	3	0.30639	0.608959	5	0.02128	0.071485	0.918681	1380	4	0.32679	1.14579
FN3K	5	0.0043265	0.018178	0.836866	370	3	0.36067	1.74045	5	0.021138	0.071125	0.918681	1373	4	0.33204	1.14798
GBP5	5	0.0029007	0.012494	0.782229	280	2	0.050094	1.9033	5	0.021097	0.070997	0.918681	1372	2	-0.093601	1.14876
INPP5A	6	0.011955	0.046231	0.890046	845	4	0.71533	1.33507	6	0.019461	0.071507	0.918681	1303	3	0.553	1.14565
ITGB1	4	0.0026546	0.0093815	0.74742	257	2	0.037	2.02773	4	0.022553	0.071163	0.918681	1425	4	0.57395	1.14775
MYRFL	3	0.15165	0.25399	0.97363	5695	2	0.28873	0.595183	3	0.028348	0.071519	0.918681	1698	3	0.70613	1.14558
NDUFAF4	3	0.30574	0.44332	1	8781	2	0.19357	0.353283	3	0.028238	0.071262	0.918681	1688	2	0.50846	1.14714
NUP35	3	0.45264	0.5297	1	10932	1	-1.309	0.27597	3	0.02834	0.071499	0.918681	1697	2	0.6582	1.1457
PTX4	6	0.0068979	0.028773	0.873538	532	5	0.43628	1.54101	6	0.019262	0.070889	0.918681	1298	5	0.50501	1.14942
SLC17A8	3	0.013574	0.035738	0.884994	946	3	0.59733	1.44687	3	0.028169	0.071098	0.918681	1685	3	0.5987	1.14814
SLC46A1	5	0.085866	0.21113	0.97363	3802	3	0.34136	0.67545	5	0.021087	0.070965	0.918681	1371	4	0.54552	1.14896
TAB2	3	0.089415	0.17416	0.967554	3923	2	0.20033	0.759052	3	0.028272	0.071337	0.918681	1691	2	0.43662	1.14669
UPF3B	5	0.048878	0.13813	0.954558	2535	3	0.34174	0.859712	5	0.021158	0.071181	0.918681	1375	3	0.60556	1.14764
ANKRD20A1	3	0.73597	0.73667	1	14094	1	0.1538	0.132727	3	0.028523	0.071943	0.91993	1705	3	1.7302	1.14301
ANKRD20A3	3	0.73597	0.73667	1	14095	1	-0.20148	0.132727	3	0.028523	0.071943	0.91993	1706	3	0.49689	1.14301
ATG16L2	5	0.0018176	0.0079668	0.73942	182	2	0.14003	2.09872	5	0.021676	0.072517	0.91993	1391	3	0.19189	1.13956
C19orf38	4	0.015362	0.050054	0.904268	1033	3	0.71165	1.30056	4	0.022773	0.071796	0.91993	1433	3	0.6868	1.1439
CACNA2D1	5	0.0071332	0.029059	0.873538	544	3	0.41186	1.53672	5	0.021826	0.072903	0.91993	1398	3	0.49253	1.13725
COL17A1	4	0.0046182	0.016029	0.823045	383	4	0.84612	1.79509	4	0.022993	0.072418	0.91993	1436	3	0.50571	1.14015
CREG1	6	0.061169	0.17133	0.967554	2981	3	0.013393	0.766167	5	0.021546	0.072187	0.91993	1387	4	0.38784	1.14154
CRYGD	3	0.011379	0.030299	0.873538	806	3	0.94403	1.51857	3	0.028819	0.072641	0.91993	1720	3	0.67945	1.13882
ENTHD2	6	0.61214	0.75489	1	12838	2	-0.065458	0.122116	6	0.019741	0.072362	0.91993	1316	4	0.335	1.14049
EPS15L1	3	0.31485	0.45421	1	8914	2	0.1696	0.342743	3	0.028951	0.072939	0.91993	1726	3	0.34291	1.13704
FAM156A	6	0.19836	0.39538	1	6677	3	0.016853	0.402985	6	0.019907	0.072845	0.91993	1327	4	0.36003	1.1376
FAM156B	6	0.19836	0.39538	1	6678	3	0.016853	0.402985	6	0.019907	0.072845	0.91993	1326	4	0.36003	1.1376
GJD3	3	0.046598	0.11261	0.948883	2429	1	-0.39276	0.948423	3	0.028816	0.072632	0.91993	1719	1	-0.29135	1.13887
GPR132	4	0.020438	0.064336	0.913931	1289	3	0.26745	1.19155	4	0.023356	0.073472	0.91993	1453	2	0.015752	1.13388
GSTCD	4	0.16169	0.31344	0.985531	5922	2	0.13476	0.503846	4	0.023266	0.073211	0.91993	1449	2	0.20344	1.13542
GTPBP3	5	0.90854	0.90888	1	16347	0	-0.19072	0.0414935	5	0.021667	0.072498	0.91993	1389	2	0.343	1.13967
HIST1H4L	4	0.022201	0.067963	0.913931	1387	3	0.39515	1.16773	4	0.023054	0.072591	0.91993	1441	4	0.57605	1.13912
HOOK3	6	0.6154	0.75709	1	12880	2	0.16311	0.120852	6	0.019835	0.072638	0.91993	1322	4	0.50464	1.13884
IL7	5	0.0018814	0.0082497	0.73942	186	3	0.40508	2.08356	5	0.022032	0.073454	0.91993	1405	3	0.56683	1.13398
LYNX1	11	0.089178	0.27688	0.976395	3918	3	-0.029529	0.557708	11	0.014929	0.072803	0.91993	1091	4	-0.064528	1.13785
MUCL1	5	0.10846	0.24557	0.97363	4490	2	0.10401	0.609825	5	0.021672	0.07251	0.91993	1390	3	0.63748	1.1396
NENF	5	0.039848	0.11626	0.950558	2155	2	-0.043333	0.93457	5	0.021705	0.072603	0.91993	1393	3	0.43093	1.13905
NRIP2	6	0.033896	0.11249	0.948883	1930	2	0.024448	0.948886	6	0.019845	0.072676	0.91993	1324	3	0.11851	1.13861
RBBP7	5	0.079518	0.2013	0.97363	3591	3	0.25537	0.696156	5	0.021976	0.073309	0.91993	1402	3	0.60826	1.13484
RBM12B	3	0.25408	0.38117	0.998796	7844	2	0.27509	0.418881	3	0.028908	0.072832	0.91993	1724	2	0.43615	1.13768
RDH16	5	0.0009409	0.0041984	0.663239	109	4	0.81208	2.37692	5	0.021366	0.071692	0.91993	1384	4	0.32881	1.14453
SBDS	4	0.95307	0.95323	1	17135	0	-0.86278	0.0208023	4	0.023233	0.073122	0.91993	1445	3	1.7455	1.13595
SULT1A3	4	0.065592	0.15311	0.967554	3132	3	0.60707	0.814996	4	0.023247	0.073163	0.91993	1447	4	0.8051	1.13571
SULT1A4	4	0.065592	0.15311	0.967554	3131	3	0.60707	0.814996	4	0.023247	0.073163	0.91993	1448	4	0.8051	1.13571
TIMM13	6	0.26339	0.47001	1	8028	1	-1.1297	0.327893	6	0.020043	0.073288	0.91993	1332	3	0.68279	1.13497
UGCG	6	0.017445	0.064224	0.913931	1157	4	0.63689	1.1923	6	0.019598	0.071917	0.91993	1310	4	0.69857	1.14317
VASH2	6	0.037528	0.12055	0.952722	2064	2	-0.15355	0.918833	6	0.020082	0.073409	0.91993	1335	2	-0.33335	1.13425
VMP1	5	0.56878	0.71015	1	12306	1	-0.72596	0.14865	5	0.021422	0.071838	0.91993	1386	2	-0.364	1.14365
WISP2	5	0.068214	0.18311	0.971892	3216	3	0.29213	0.737288	5	0.022004	0.073382	0.91993	1403	4	0.49758	1.13441
WT1	5	0.040236	0.11723	0.950558	2172	3	0.4393	0.930961	5	0.021926	0.073178	0.91993	1399	4	0.67157	1.13562
YWHAZ	6	0.0023583	0.01175	0.771234	229	4	0.54397	1.92996	6	0.019679	0.072167	0.91993	1314	4	0.49266	1.14166
ZNF454	6	0.05813	0.165	0.967554	2869	4	0.34282	0.782516	6	0.019934	0.072932	0.91993	1328	4	0.55824	1.13708
ASCC3	8	0.15745	0.37353	0.998608	5825	1	-0.57267	0.427675	9	0.016352	0.073667	0.920485	1160	5	0.72482	1.13273
PUF60	5	0.03762	0.11072	0.948821	2071	4	0.57212	0.955774	5	0.022102	0.073634	0.920485	1409	3	1.6948	1.13292
SDHAF4	2	0.32649	0.36433	0.998262	9104	1	0.36719	0.438505	2	0.040755	0.073652	0.920485	2250	2	0.63399	1.13282
TNNI1	4	0.16468	0.31641	0.98589	5983	2	0.15546	0.49975	4	0.023472	0.073794	0.921449	1458	4	0.31743	1.13198
TBX1	5	0.025865	0.080627	0.922228	1560	2	0.13143	1.09352	5	0.022193	0.07385	0.921516	1413	3	0.65997	1.13165
F5	4	0.0086286	0.029005	0.873538	638	2	0.1592	1.53753	4	0.023538	0.073992	0.922667	1461	2	-0.28435	1.13082
ACOT8	4	0.0051741	0.017871	0.827845	417	3	0.90189	1.74785	4	0.023567	0.07409	0.923251	1462	3	0.70814	1.13024
IER3IP1	5	0.037657	0.11082	0.948821	2073	3	0.46386	0.955382	5	0.022309	0.074153	0.923368	1414	4	0.47737	1.12987
TTLL6	4	0.39345	0.5416	1	10100	2	-0.03088	0.266321	3	0.029492	0.0742	0.923368	1740	2	0.51957	1.1296
FBXO33	5	0.017408	0.058195	0.904268	1156	3	0.45035	1.23511	5	0.022385	0.074336	0.923807	1421	3	0.22653	1.1288
PLEKHA8	5	0.1122	0.25117	0.97363	4599	2	0.16868	0.600032	5	0.022385	0.074335	0.923807	1420	3	0.5818	1.12881
GSPT1	3	0.58881	0.61712	1	12551	1	-1.0482	0.20963	3	0.029582	0.074399	0.923973	1745	3	1.2158	1.12843
UCP2	6	0.0095028	0.037873	0.886546	695	4	0.44983	1.42167	6	0.020422	0.074468	0.924198	1343	4	0.26616	1.12803
C6orf106	5	0.12375	0.26823	0.97363	4963	3	0.36499	0.571493	4	0.023963	0.075229	0.926001	1476	4	0.4318	1.12361
FBXO11	5	0.0061526	0.025369	0.873538	490	5	0.32554	1.5957	5	0.022667	0.075071	0.926001	1426	4	0.49044	1.12453
FLT3LG	6	0.10067	0.24997	0.97363	4262	4	0.34443	0.602112	6	0.020554	0.074875	0.926001	1349	4	0.33056	1.12566
KCNJ3	4	0.054266	0.13171	0.954558	2721	3	0.47736	0.880381	4	0.023994	0.075307	0.926001	1479	4	0.52303	1.12316
KLHDC10	6	0.055966	0.16042	0.967554	2787	3	0.25565	0.794741	6	0.020514	0.074742	0.926001	1346	4	0.48879	1.12644
LEMD1	5	0.10921	0.24669	0.97363	4513	1	-0.78114	0.607848	5	0.022725	0.075219	0.926001	1428	1	-0.74344	1.12367
LMOD2	4	0.014586	0.047661	0.89606	999	3	0.63043	1.32184	4	0.023821	0.074804	0.926001	1472	2	0.49488	1.12608
NDUFA4	1	0.50776	0.50776	1	11592	0	-0.013112	0.294342	1	0.075312	0.075292	0.926001	3498	1	0.93563	1.12325
PEX13	2	0.27213	0.32388	0.98642	8192	1	-0.77624	0.489616	2	0.041732	0.075289	0.926001	2290	1	-0.23204	1.12327
PRSS33	5	0.005413	0.022498	0.858246	435	3	0.1489	1.64786	5	0.022782	0.07537	0.926001	1434	3	0.21387	1.1228
RAD51D	5	0.17387	0.34083	0.992004	6164	2	0.034606	0.467462	5	0.022737	0.075245	0.926001	1431	4	0.52813	1.12352
RHD	6	0.22696	0.42846	1	7262	3	0.13637	0.36809	6	0.020623	0.075093	0.926001	1352	3	0.28052	1.1244
SCGB1D2	3	0.082408	0.16517	0.967554	3689	2	0.2808	0.782069	3	0.030003	0.075351	0.926001	1764	1	-0.15891	1.12291
SPANXB1	3	0.48542	0.54934	1	11338	1	0.22433	0.260159	3	0.029898	0.075118	0.926001	1760	3	0.50073	1.12426
SYCP1	4	0.071845	0.16479	0.967554	3339	3	0.49307	0.783069	4	0.023991	0.0753	0.926001	1478	3	0.56029	1.12321
GPAT2	6	0.016793	0.062127	0.90765	1122	3	0.23168	1.20672	6	0.020762	0.075532	0.926743	1358	3	0.081402	1.12187
SAYSD1	7	0.165	0.36601	0.998482	5991	3	0.064154	0.436507	7	0.018551	0.075494	0.926743	1269	4	0.26677	1.12209
MTMR10	3	0.0043661	0.012072	0.77972	372	3	1.0965	1.91822	3	0.030127	0.075654	0.927619	1772	2	0.77217	1.12117
CNOT7	3	0.27807	0.41011	1	8302	1	-0.34649	0.3871	3	0.030153	0.075707	0.927647	1773	3	1.1475	1.12086
ANKRD33	3	0.024055	0.061417	0.90765	1473	2	0.85921	1.21171	3	0.030241	0.075914	0.928633	1776	2	0.27445	1.11968
CEBPB	5	0.00093715	0.0041816	0.663239	106	4	0.72691	2.37866	5	0.023009	0.076009	0.928633	1439	4	0.53611	1.11913
ITIH2	3	0.16022	0.26478	0.97363	5891	2	0.32187	0.577115	3	0.030282	0.075994	0.928633	1777	2	0.70047	1.11922
OMP	4	0.032904	0.089742	0.922228	1885	2	0.19069	1.047	4	0.024218	0.075957	0.928633	1488	3	0.28841	1.11943
PRKCH	5	0.058933	0.16196	0.967554	2899	3	0.36462	0.790592	5	0.02302	0.07604	0.928633	1440	4	0.51573	1.11896
MC3R	4	0.19422	0.34555	0.992004	6593	1	0.11438	0.461489	4	0.024309	0.076197	0.929926	1492	2	0.64789	1.11806
CEP78	6	0.099219	0.24724	0.97363	4227	4	0.37243	0.606881	6	0.021011	0.076325	0.930256	1369	4	0.57174	1.11733
GATAD1	5	0.2381	0.42909	1	7501	3	0.23681	0.367452	5	0.023109	0.07628	0.930256	1442	4	0.62206	1.11759
C6orf15	5	0.087174	0.21316	0.97363	3842	3	0.43853	0.671294	5	0.023169	0.076413	0.93071	1444	4	0.56035	1.11683
NUPR1L	5	0.064951	0.17581	0.967554	3111	4	0.36999	0.754956	5	0.023245	0.076608	0.931845	1446	3	0.24404	1.11573
RBM5	4	0.087571	0.19372	0.97363	3858	3	0.69201	0.712826	4	0.02445	0.076591	0.931845	1499	3	0.91742	1.11582
CEP83	1	0.22148	0.22113	0.97363	7147	1	0.64493	0.655352	1	0.076801	0.076827	0.932032	3539	1	1.4696	1.11449
MSMO1	3	0.1218	0.21591	0.97363	4898	2	0.57588	0.665727	3	0.030619	0.076752	0.932032	1797	2	0.65325	1.11491
NEIL3	3	0.0075412	0.020494	0.858246	570	2	0.87576	1.68837	3	0.030648	0.076818	0.932032	1799	2	0.43596	1.11454
PNPT1	4	0.96089	0.96101	1	17291	0	-0.68049	0.0172721	4	0.024535	0.076825	0.932032	1500	3	0.83552	1.1145
ABCD4	3	0.1408	0.24023	0.97363	5430	2	0.46818	0.619373	3	0.030719	0.076985	0.93223	1803	3	0.33842	1.11359
ARF3	4	0.07748	0.17518	0.967554	3525	1	0.021362	0.756515	4	0.024625	0.077097	0.93223	1506	3	0.79005	1.11296
RABGAP1	6	0.21337	0.41275	1	6989	3	0.056497	0.384313	6	0.021238	0.077042	0.93223	1377	3	0.041313	1.11327
SHMT2	4	0.19212	0.34352	0.992004	6542	2	0.22215	0.464048	4	0.024612	0.077047	0.93223	1505	3	0.36167	1.11324
TSKU	6	0.0056011	0.024127	0.861068	453	3	0.29075	1.6175	6	0.021238	0.077046	0.93223	1378	3	-0.059322	1.11325
TMEM214	5	0.13032	0.27796	0.976395	5141	2	-0.016209	0.556018	5	0.023461	0.077152	0.932281	1456	2	-0.16433	1.11265
NDUFS3	4	0.34685	0.49575	1	9430	1	-0.021394	0.304737	4	0.024673	0.077222	0.932508	1510	4	0.43269	1.11226
2-Mar	7	0.0033592	0.016287	0.823045	309	4	0.66134	1.78816	7	0.019742	0.079732	0.9331	1318	3	-0.057528	1.09837
AAAS	5	0.13454	0.28419	0.976395	5246	3	0.32417	0.546391	5	0.024574	0.079977	0.9331	1502	3	0.19166	1.09703
ALG2	4	0.99037	0.99038	1	17960	0	-1.4432	0.00419814	3	0.031753	0.079342	0.9331	1850	3	0.63024	1.1005
ALX1	4	0.013218	0.04338	0.890046	932	4	0.52007	1.36271	4	0.025199	0.078735	0.9331	1533	3	0.38781	1.10383
ANKRD52	3	0.085039	0.16856	0.967554	3771	2	0.704	0.773245	3	0.031659	0.079125	0.9331	1846	2	1.0665	1.10169
ASB4	6	0.010446	0.041123	0.886546	749	4	0.35371	1.38592	6	0.021708	0.078532	0.9331	1394	2	0.004011	1.10495
ATP4A	5	0.18074	0.3505	0.992004	6324	3	0.24924	0.455312	5	0.024367	0.079431	0.9331	1494	2	0.10342	1.10001
ATP6V0D2	6	0.021267	0.07643	0.920276	1333	2	-0.23265	1.11674	6	0.022015	0.079482	0.9331	1404	4	0.64862	1.09973
C5orf30	4	0.011206	0.037157	0.886546	798	4	0.65518	1.42996	4	0.025143	0.078582	0.9331	1531	2	0.43837	1.10468
CCDC62	5	0.2655	0.46544	1	8066	2	0.18872	0.332136	5	0.024716	0.080326	0.9331	1512	4	0.62434	1.09514
CD164L2	5	0.0012436	0.0055402	0.705755	133	3	0.94795	2.25647	5	0.024856	0.080679	0.9331	1516	3	0.46769	1.09324
CDC45	4	0.64405	0.70325	1	13152	1	-0.35802	0.15289	4	0.025208	0.078751	0.9331	1534	3	0.71786	1.10374
CES3	7	0.10836	0.27486	0.976395	4486	3	-0.38027	0.560888	7	0.019587	0.079207	0.9331	1309	4	0.1495	1.10124
CNPY4	3	0.19749	0.31177	0.985201	6661	2	0.31595	0.506166	3	0.031673	0.07915	0.9331	1847	3	0.50157	1.10155
COL2A1	5	0.00088946	0.0039722	0.663239	103	4	0.46569	2.40097	5	0.024423	0.07958	0.9331	1498	3	0.51337	1.0992
COPB1	4	0.89645	0.89655	1	16136	0	-0.092249	0.0474255	4	0.025124	0.078529	0.9331	1530	1	-0.14789	1.10497
CRLF3	6	0.70933	0.82447	1	13841	2	0.0098891	0.0838251	6	0.022385	0.08067	0.9331	1418	4	0.55525	1.09329
CRLS1	7	0.82722	0.89862	1	15107	1	-0.21964	0.0464239	7	0.019163	0.077721	0.9331	1295	5	0.5221	1.10946
CSE1L	4	0.64667	0.70471	1	13171	1	-1.1618	0.15199	4	0.025052	0.078309	0.9331	1527	4	0.91837	1.10619
DNASE2	5	0.02728	0.084431	0.922228	1643	1	-0.20064	1.0735	5	0.024706	0.080304	0.9331	1511	3	0.29989	1.09526
DYRK2	3	0.13731	0.23581	0.97363	5327	2	0.31823	0.627438	4	0.025225	0.078801	0.9331	1535	2	0.3614	1.10347
EFTUD2	2	0.50609	0.51222	1	11570	1	0.01513	0.290543	2	0.044655	0.080331	0.9331	2408	2	1.0831	1.09512
FAM83E	4	0.032988	0.089921	0.922228	1889	3	0.48728	1.04614	4	0.024921	0.077943	0.9331	1519	3	0.59067	1.10822
FECH	4	0.30634	0.45586	1	8790	2	0.066494	0.341169	4	0.02481	0.077609	0.9331	1514	2	0.40179	1.11009
GCSAML	5	0.1091	0.24652	0.97363	4511	2	-0.21138	0.608148	5	0.024664	0.080191	0.9331	1509	4	0.37079	1.09587
HIVEP1	3	0.021668	0.055694	0.904268	1361	3	0.46581	1.25419	3	0.030958	0.077538	0.9331	1811	3	0.43112	1.11049
HMG20B	3	0.025762	0.065482	0.913931	1557	3	0.25948	1.18388	3	0.032215	0.080405	0.9331	1868	2	0.49564	1.09472
IL20RB	5	0.0099293	0.037263	0.886546	717	4	0.55119	1.42872	5	0.024267	0.079179	0.9331	1489	4	0.48069	1.10139
LTBP3	6	0.15354	0.34273	0.992004	5734	3	0.12353	0.465048	6	0.021814	0.078867	0.9331	1397	3	0.031695	1.1031
MAPK11	3	0.0010496	0.0030455	0.642157	120	3	1.2337	2.51634	3	0.031009	0.077654	0.9331	1814	3	1.1388	1.10984
MCOLN2	4	0.074591	0.1698	0.967554	3420	2	0.28002	0.770062	4	0.025727	0.080155	0.9331	1558	4	0.44103	1.09607
MED13	3	0.025531	0.064946	0.913931	1544	3	0.33221	1.18745	3	0.032297	0.080591	0.9331	1872	3	0.3263	1.09371
MFAP4	4	0.033531	0.091027	0.922228	1914	2	-0.0008971	1.04083	4	0.024942	0.078008	0.9331	1521	2	0.010167	1.10786
MRGPRX2	4	0.094351	0.20587	0.97363	4081	2	0.16161	0.686407	4	0.025305	0.079043	0.9331	1541	2	0.16379	1.10214
NCAPD2	5	0.86651	0.87165	1	15648	1	-0.69963	0.0596579	5	0.024096	0.078738	0.9331	1481	3	0.46673	1.10382
NIPSNAP3A	5	0.11618	0.25716	0.97363	4722	3	0.2413	0.589797	5	0.02389	0.078219	0.9331	1474	3	0.15981	1.10669
PARVB	4	0.0088567	0.029749	0.873538	660	1	-0.34507	1.52653	4	0.025622	0.079869	0.9331	1551	1	-0.74349	1.09762
PCBP2	5	0.19169	0.36575	0.998482	6532	2	-0.53684	0.436816	5	0.02456	0.079937	0.9331	1501	4	0.53996	1.09725
PCMT1	6	0.10006	0.24884	0.97363	4246	4	0.30488	0.60408	6	0.022046	0.079586	0.9331	1406	4	0.57604	1.09916
PEX14	4	0.048212	0.1199	0.952722	2500	2	-0.083275	0.921181	4	0.025734	0.080174	0.9331	1559	3	0.75086	1.09597
PFKFB2	5	0.017053	0.057216	0.904268	1131	4	0.48065	1.24248	5	0.024028	0.078552	0.9331	1480	3	0.40229	1.10484
PJA2	4	0.017646	0.056842	0.904268	1170	2	0.30184	1.24533	4	0.024964	0.078067	0.9331	1522	2	0.22386	1.10753
POTEB3	3	0.21495	0.33332	0.990375	7018	1	-0.37245	0.477139	3	0.03224	0.080469	0.9331	1871	2	0.2535	1.09437
PROM1	5	0.033273	0.09985	0.934576	1904	3	0.64149	1.00065	5	0.024197	0.079015	0.9331	1486	3	0.25978	1.10229
PSTK	4	0.56678	0.66487	1	12274	1	-0.20538	0.177263	4	0.025309	0.079055	0.9331	1542	3	1.1912	1.10207
QPCTL	5	0.19392	0.36886	0.998608	6586	3	0.26591	0.433138	5	0.024139	0.078836	0.9331	1483	4	0.50874	1.10328
RAB7B	4	0.65311	0.70814	1	13236	1	0.096868	0.149881	4	0.025828	0.080453	0.9331	1565	4	0.30332	1.09446
RIMS1	18	0.10446	0.35232	0.992004	4372	9	0.18085	0.453063	18	0.013523	0.079835	0.9331	1019	11	0.33134	1.09781
RIOK1	5	0.98396	0.98406	1	17793	0	-0.45702	0.00697842	5	0.023631	0.077577	0.9331	1465	4	0.57184	1.11027
SDF2L1	5	0.10087	0.23415	0.97363	4275	3	0.47741	0.630506	5	0.023812	0.078031	0.9331	1470	4	0.47039	1.10773
SGTA	5	0.025032	0.078443	0.922228	1521	3	0.38658	1.10545	5	0.023975	0.07843	0.9331	1477	3	0.46078	1.10552
SLC4A4	6	0.14586	0.33342	0.990375	5570	4	0.44476	0.477008	6	0.022146	0.079907	0.9331	1410	2	-0.46135	1.09742
SMC6	5	0.99903	0.99903	1	18241	0	-1.2059	0.00042147	5	0.024829	0.080606	0.9331	1515	3	0.84399	1.09363
SMURF2	6	0.19839	0.39541	1	6679	2	-0.33247	0.402952	6	0.021952	0.07929	0.9331	1400	4	0.4561	1.10078
SS18L2	4	0.31896	0.46833	1	8978	1	0.013454	0.329448	4	0.025509	0.079577	0.9331	1548	3	0.5706	1.09921
SSH1	5	0.50675	0.65869	1	11576	2	0.099669	0.181319	5	0.023607	0.077521	0.9331	1464	4	0.59533	1.11058
STAM2	4	0.019195	0.061313	0.90765	1242	4	0.32733	1.21245	4	0.024866	0.077777	0.9331	1517	4	0.27009	1.10915
SYT4	4	0.20343	0.35458	0.99309	6795	2	0.14403	0.450286	4	0.025893	0.080629	0.9331	1571	1	-0.28563	1.09351
TMPPE	4	0.011596	0.038392	0.886546	817	4	0.67398	1.41576	4	0.025757	0.080242	0.9331	1561	4	0.69937	1.0956
UBXN8	5	0.017269	0.057812	0.904268	1148	4	0.58271	1.23798	5	0.024109	0.07877	0.9331	1482	4	0.56905	1.10364
UGT2B17	2	0.076516	0.13265	0.954558	3480	2	0.63101	0.877293	2	0.043931	0.079076	0.9331	2380	2	0.59561	1.10196
UTP18	6	0.14025	0.32337	0.98642	5419	4	0.24604	0.4903	6	0.021726	0.078584	0.9331	1395	4	0.62149	1.10467
VCPIP1	5	0.00079664	0.003582	0.643132	93	4	0.72043	2.44587	5	0.024309	0.079289	0.9331	1491	4	0.5228	1.10079
WDR12	5	0.90209	0.90244	1	16224	1	-0.75993	0.0445817	5	0.02431	0.07929	0.9331	1493	2	-0.14922	1.10078
WDR81	5	0.0072029	0.029308	0.873538	549	3	0.6119	1.53301	5	0.024595	0.080027	0.9331	1503	4	0.61304	1.09676
ZDHHC13	3	0.022645	0.058009	0.904268	1408	3	0.27371	1.2365	3	0.03119	0.078081	0.9331	1826	1	-0.19854	1.10745
ZNF250	3	0.21703	0.33582	0.99078	7058	2	0.23035	0.473893	3	0.032199	0.08036	0.9331	1867	3	1.1985	1.09496
POLR3E	5	0.0043401	0.018237	0.836866	371	3	0.65257	1.73905	5	0.024876	0.080738	0.933198	1518	2	-0.23969	1.09292
TRAK1	5	0.0073548	0.029858	0.873538	561	2	-0.18165	1.52494	5	0.024932	0.080869	0.934119	1520	3	0.74934	1.09222
GTF3A	6	0.29465	0.50497	1	8584	2	-0.38089	0.296734	6	0.02253	0.0811	0.935476	1424	4	0.63843	1.09098
MMP9	5	0.014606	0.050432	0.904268	1001	4	0.56104	1.29729	5	0.02504	0.081148	0.935476	1526	4	0.74709	1.09072
SDR9C7	5	0.43568	0.6016	1	10697	2	0.063393	0.220692	5	0.025078	0.081235	0.935476	1529	4	0.39346	1.09026
SRSF2	4	0.75057	0.76754	1	14253	1	-0.85749	0.114899	4	0.026124	0.081242	0.935476	1581	4	0.53925	1.09022
TCEAL7	3	0.20335	0.31909	0.98602	6791	1	-0.078601	0.496087	3	0.032551	0.081164	0.935476	1883	3	0.5024	1.09064
ATF7IP	4	0.0081722	0.027533	0.873538	610	2	0.016407	1.56015	4	0.0263	0.081753	0.936073	1595	2	0.072108	1.0875
C20orf196	4	0.067628	0.15689	0.967554	3192	1	-0.36016	0.804405	4	0.026165	0.081365	0.936073	1583	2	-0.15718	1.08956
CRISP3	5	0.0032781	0.014018	0.789386	304	2	-0.40223	1.85331	5	0.025235	0.081624	0.936073	1536	2	-0.37912	1.08818
FATE1	6	0.048131	0.14358	0.959565	2497	4	0.38128	0.842906	6	0.02272	0.081688	0.936073	1427	4	0.3653	1.08784
LPIN2	5	0.41535	0.58562	1	10420	2	0.19316	0.232384	4	0.026295	0.081739	0.936073	1594	3	0.72568	1.08757
SOCS1	5	0.020467	0.066404	0.913931	1291	1	-0.59814	1.17781	5	0.025272	0.081712	0.936073	1538	1	0.083196	1.08771
TNFAIP1	6	0.23667	0.43949	1	7471	3	0.1256	0.357051	6	0.022733	0.081741	0.936073	1429	4	0.67309	1.08756
TRAFD1	6	0.018693	0.068239	0.913931	1215	3	0.067148	1.16597	6	0.022734	0.081744	0.936073	1430	2	-0.38363	1.08754
TRPM7	5	0.3516	0.53595	1	9496	2	0.035442	0.270876	5	0.025159	0.081441	0.936073	1532	4	0.37153	1.08916
KRT6B	6	0.23448	0.43695	1	7421	3	0.14766	0.359568	6	0.022764	0.081836	0.936447	1432	5	0.28505	1.08706
ACTR8	6	0.29372	0.50393	1	8565	3	0.23313	0.29763	6	0.023499	0.084079	0.936837	1460	5	0.45245	1.07531
ADCK2	4	0.401	0.54914	1	10210	2	0.25773	0.260317	4	0.026622	0.082609	0.936837	1605	3	0.70989	1.08297
ADGRG6	5	0.044154	0.12679	0.954558	2320	3	0.52135	0.896915	5	0.025841	0.083197	0.936837	1566	4	0.43436	1.07989
BLM	4	0.89944	0.89957	1	16187	0	-0.29169	0.045965	4	0.027076	0.083842	0.936837	1628	2	0.59564	1.07654
C19orf53	3	0.67258	0.68053	1	13451	1	0.04491	0.167153	3	0.033564	0.083457	0.936837	1932	2	0.63532	1.07854
CCR7	4	0.0050649	0.017515	0.823998	407	3	0.33505	1.75659	5	0.02578	0.083068	0.936837	1563	2	-0.32559	1.08057
CNGA2	5	0.025313	0.079176	0.922228	1531	2	0.12264	1.10141	5	0.026232	0.084228	0.936837	1588	2	-0.34582	1.07454
CTSB	3	0.033229	0.082682	0.922228	1900	3	0.33636	1.08259	3	0.033387	0.083033	0.936837	1921	3	0.49116	1.08075
DIRC1	2	0.13509	0.22318	0.97363	5268	2	0.27577	0.651345	2	0.047006	0.084219	0.936837	2503	2	0.51756	1.07459
ETF1	5	0.95633	0.95655	1	17192	0	-2.2536	0.0192923	3	0.033344	0.082936	0.936837	1919	3	0.669	1.08126
EXT1	3	0.63952	0.65457	1	13102	1	-0.14994	0.184044	3	0.033064	0.082319	0.936837	1906	2	0.45815	1.0845
FANCL	5	0.18104	0.3509	0.992004	6332	2	-0.40133	0.454817	5	0.025625	0.082671	0.936837	1552	4	0.64858	1.08265
FGD3	4	0.7431	0.76241	1	14162	1	-0.37052	0.117811	4	0.026488	0.082232	0.936837	1601	2	0.40457	1.08496
FNTA	4	0.68638	0.7269	1	13581	1	-1.2731	0.138525	3	0.032985	0.082129	0.936837	1903	2	0.83307	1.0855
FUCA1	5	0.017151	0.057479	0.904268	1136	2	0.47249	1.24049	5	0.025768	0.083035	0.936837	1562	4	0.65869	1.08074
HIST1H2AI	5	0.44765	0.61112	1	10856	2	0.035949	0.213874	5	0.025876	0.083286	0.936837	1569	4	0.51421	1.07943
HIST1H2AJ	5	0.44765	0.61112	1	10855	2	0.035949	0.213874	5	0.025876	0.083286	0.936837	1570	4	0.51421	1.07943
IGFL3	3	0.027065	0.068536	0.913931	1631	2	0.58582	1.16408	3	0.033401	0.083065	0.936837	1922	2	0.95624	1.08058
KLHL3	5	0.010262	0.038212	0.886546	737	4	0.59146	1.4178	5	0.026063	0.083771	0.936837	1579	2	-0.024715	1.07691
KRT33A	4	0.21334	0.36443	0.998262	6987	2	0.15743	0.438386	3	0.033791	0.083979	0.936837	1943	3	0.24177	1.07583
L3MBTL3	5	0.096316	0.22715	0.97363	4149	1	-0.13267	0.643687	5	0.026201	0.084138	0.936837	1586	3	0.81554	1.07501
LRIT2	5	0.0018971	0.0083098	0.73942	191	3	0.68287	2.08041	5	0.026045	0.083724	0.936837	1577	3	0.49549	1.07715
LRRC37A	4	0.93139	0.93161	1	16726	0	-0.11077	0.0307659	4	0.026396	0.082007	0.936837	1599	4	0.31403	1.08615
MAPT	5	0.028683	0.088024	0.922228	1709	3	0.22995	1.0554	5	0.026176	0.084068	0.936837	1584	3	0.2702	1.07537
MRPL32	5	0.031751	0.095864	0.926653	1850	2	0.097639	1.01834	5	0.026272	0.084322	0.936837	1593	4	0.42805	1.07406
MYBPH	4	0.011399	0.037781	0.886546	807	3	0.65713	1.42273	4	0.026843	0.083224	0.936837	1616	3	0.7795	1.07975
NARS2	11	0.81031	0.92843	1	14907	3	-0.71262	0.0322508	11	0.017601	0.083262	0.936837	1215	8	0.40007	1.07955
NDUFA12	3	0.0010757	0.0031135	0.642157	124	3	0.79595	2.50675	3	0.032984	0.082127	0.936837	1902	2	0.52605	1.08551
NKX2-4	5	0.25878	0.45651	1	7938	3	0.13921	0.34055	5	0.026251	0.084269	0.936837	1592	3	0.37653	1.07433
PIP5KL1	4	0.047213	0.11795	0.950558	2454	3	0.47236	0.928302	4	0.027169	0.084118	0.936837	1636	2	0.46799	1.07511
PLXNC1	5	0.028018	0.086304	0.922228	1683	4	0.40072	1.06397	5	0.025527	0.082418	0.936837	1549	3	0.32949	1.08398
PPIL1	3	0.17738	0.28664	0.976395	6239	1	-0.17647	0.542663	3	0.033492	0.083287	0.936837	1929	3	0.48441	1.07942
PRKG2	7	0.12	0.29412	0.980604	4849	3	0.22409	0.531475	7	0.021012	0.084116	0.936837	1370	6	0.23192	1.07512
PTHLH	5	0.028934	0.088677	0.922228	1720	3	0.70216	1.05219	5	0.025621	0.082664	0.936837	1550	3	0.36252	1.08268
RBM22	6	0.35566	0.57177	1	9551	1	-0.51159	0.242779	6	0.023413	0.08383	0.936837	1455	3	0.15789	1.0766
SBSPON	6	0.11972	0.28595	0.976395	4842	4	0.3086	0.54371	6	0.023375	0.083725	0.936837	1454	4	0.31444	1.07714
SGSM1	6	0.012177	0.046986	0.893167	860	4	0.44782	1.32803	6	0.023332	0.083585	0.936837	1452	4	0.36066	1.07787
SLC35B3	6	0.050707	0.1491	0.963012	2592	2	-0.060208	0.826522	6	0.023575	0.084313	0.936837	1463	4	0.84883	1.07411
SRGAP2B	5	0.2784	0.48028	1	8306	2	0.12315	0.318505	5	0.025907	0.083359	0.936837	1572	4	0.47014	1.07905
TEAD1	5	0.012433	0.044386	0.890046	883	3	0.65594	1.35275	5	0.025668	0.082781	0.936837	1555	4	0.60543	1.08207
TESK1	4	0.79806	0.80318	1	14769	1	-0.39786	0.0951871	4	0.026546	0.082389	0.936837	1602	4	0.41293	1.08413
TRAF4	5	0.051971	0.14552	0.9609	2640	4	0.37097	0.837077	5	0.025507	0.082368	0.936837	1547	4	0.47002	1.08424
TRIM58	5	0.005094	0.021252	0.858246	412	5	0.33415	1.6726	5	0.025985	0.083565	0.936837	1574	4	0.23658	1.07798
TRMT1L	4	0.025387	0.07448	0.920276	1534	2	0.27771	1.12796	4	0.026979	0.083592	0.936837	1624	1	0.022723	1.07784
UBTF	5	0.7552	0.8058	1	14306	1	-0.068433	0.0937727	5	0.025724	0.082939	0.936837	1557	3	0.59062	1.08124
VKORC1L1	5	0.15848	0.31906	0.98602	5846	1	-0.12774	0.496128	5	0.026074	0.083799	0.936837	1580	4	0.99882	1.07676
ZDHHC11	3	0.4155	0.5085	1	10422	1	0.5066	0.293709	3	0.033172	0.082555	0.936837	1909	3	0.34293	1.08326
ZNF506	7	0.092285	0.24784	0.97363	4017	2	-0.11227	0.605829	7	0.020962	0.083938	0.936837	1368	4	0.83457	1.07604
GIMD1	5	0.014491	0.0501	0.904268	994	4	0.4688	1.30016	5	0.026363	0.084568	0.938288	1597	4	0.73167	1.07279
HOXA2	6	0.030651	0.10515	0.939249	1814	4	0.32944	0.978191	6	0.023691	0.084656	0.938288	1468	4	0.44232	1.07234
LRP1	6	0.13405	0.31213	0.985454	5237	3	0.36989	0.505664	6	0.023684	0.084632	0.938288	1467	4	0.45949	1.07247
ZNF683	5	0.00073613	0.0033191	0.642157	85	5	0.67982	2.47898	5	0.026397	0.084657	0.938288	1600	3	0.59714	1.07234
MKL1	6	0.12876	0.30259	0.982404	5092	3	0.28744	0.519145	6	0.023719	0.084745	0.938696	1469	3	0.41026	1.07189
AOC3	10	0.18927	0.43991	1	6484	4	0.10043	0.356636	10	0.018828	0.085642	0.938697	1283	6	0.24018	1.06731
BAG6	5	0.13803	0.28932	0.977248	5347	3	0.29967	0.538622	5	0.026831	0.085832	0.938697	1614	4	0.41871	1.06635
C4orf47	3	0.04857	0.11691	0.950558	2522	3	0.55049	0.932148	3	0.03423	0.084966	0.938697	1962	2	0.66594	1.07075
CCDC18	5	0.17678	0.34492	0.992004	6230	3	0.25793	0.462282	5	0.026756	0.085638	0.938697	1612	4	0.59607	1.06733
CD300LD	6	0.19047	0.3862	1	6511	2	-0.42511	0.413188	6	0.023889	0.085274	0.938697	1473	3	0.31969	1.06918
CMPK1	3	0.23808	0.36154	0.995991	7499	1	-0.2492	0.441844	3	0.034394	0.085339	0.938697	1971	2	0.49199	1.06885
DST	4	0.07484	0.17029	0.967554	3426	3	0.35006	0.768811	4	0.027876	0.086091	0.938697	1671	4	0.55967	1.06504
EIF3CL	5	0.59276	0.73046	1	12598	1	-0.55126	0.136404	5	0.026923	0.086055	0.938697	1621	3	1.1655	1.06522
FIP1L1	5	0.21691	0.40024	1	7054	3	0.24374	0.39768	5	0.026853	0.085881	0.938697	1617	3	0.4568	1.0661
GBX1	6	0.036053	0.11738	0.950558	2016	4	0.62723	0.930406	6	0.024159	0.086127	0.938697	1484	3	0.063531	1.06486
GNL3	5	0.99963	0.99963	1	18283	0	-1.5236	0.000160719	5	0.026736	0.085594	0.938697	1609	4	0.88526	1.06756
KCNE3	4	0.050862	0.12507	0.954558	2599	2	0.37487	0.902847	4	0.027883	0.086109	0.938697	1672	2	0.17862	1.06495
MAP3K11	3	0.5625	0.59894	1	12227	1	0.066015	0.222617	3	0.034274	0.085062	0.938697	1964	3	0.99579	1.07026
POLR2J2	4	0.18378	0.33528	0.990391	6382	1	-0.36108	0.474592	4	0.027567	0.085233	0.938697	1651	3	1.187	1.06939
PPAN	6	0.46849	0.66181	1	11136	1	-1.0431	0.179267	6	0.023951	0.085458	0.938697	1475	5	1.0374	1.06825
PYURF	4	0.48814	0.63117	1	11372	1	-1.0837	0.199854	3	0.034271	0.085058	0.938697	1963	1	-0.099539	1.07028
RITA1	4	0.061677	0.14565	0.960998	3001	2	0.17808	0.83669	4	0.027456	0.084918	0.938697	1645	3	0.44536	1.071
RPL5	2	0.96915	0.9693	1	17473	0	-1.5671	0.0135418	1	0.086113	0.086071	0.938697	3836	1	1.9952	1.06514
SF3B4	3	0.99197	0.9921	1	18002	0	-1.7346	0.00344455	3	0.034682	0.085982	0.938697	1978	2	1.2758	1.06559
SH3BGRL2	4	0.017668	0.056903	0.904268	1173	3	0.52777	1.24486	4	0.027476	0.084971	0.938697	1648	3	0.17998	1.07073
SHCBP1L	4	0.0086215	0.028977	0.873538	637	2	0.78723	1.53795	4	0.027681	0.085545	0.938697	1659	4	0.41022	1.06781
TACO1	5	0.10359	0.23821	0.97363	4342	3	0.20476	0.62304	5	0.026889	0.085972	0.938697	1619	3	0.36301	1.06564
TPD52L3	4	0.31543	0.46488	1	8923	2	0.10532	0.332659	4	0.027838	0.085974	0.938697	1666	4	0.21635	1.06563
TSPAN7	5	0.00040025	0.0018176	0.642157	50	5	0.72754	2.7405	5	0.026943	0.086109	0.938697	1622	3	0.63386	1.06495
TTLL4	4	0.032944	0.08983	0.922228	1887	3	0.51482	1.04658	4	0.027662	0.085488	0.938697	1658	3	0.47563	1.06809
VPS37A	5	0.78847	0.8225	1	14658	1	-0.61327	0.0848641	5	0.026902	0.086005	0.938697	1620	4	0.40531	1.06548
ZNF485	5	0.24684	0.44075	1	7684	3	0.28321	0.355808	5	0.026684	0.085426	0.938697	1607	1	-0.14724	1.06841
SCN3B	6	0.57086	0.72702	1	12333	2	0.11864	0.138454	6	0.024203	0.086254	0.938969	1487	3	0.26569	1.06422
SCO1	6	0.25795	0.46383	1	7916	3	-0.12334	0.333641	6	0.024194	0.086233	0.938969	1485	5	0.45253	1.06433
AEN	5	0.042512	0.12281	0.952846	2264	2	0.14072	0.910766	5	0.027079	0.086467	0.93931	1629	4	0.31741	1.06315
BTBD11	5	0.018919	0.062278	0.90765	1235	4	0.73379	1.20567	5	0.027136	0.086618	0.93931	1631	3	0.40124	1.06239
LCP1	5	0.018041	0.059929	0.904268	1189	4	1.7611	1.22236	5	0.027103	0.086522	0.93931	1630	3	0.49821	1.06287
NCAPH2	5	0.30069	0.49713	1	8690	2	0.010577	0.30353	5	0.027165	0.086695	0.93931	1635	4	0.96794	1.06201
NOP9	5	0.97366	0.97374	1	17574	0	-0.24741	0.011557	5	0.027153	0.08667	0.93931	1632	3	1.9449	1.06213
POP7	5	0.60319	0.7394	1	12722	2	0.04075	0.131121	5	0.027165	0.086694	0.93931	1634	4	0.66446	1.06201
RPS4Y2	6	0.22377	0.42468	1	7199	2	-0.43669	0.371938	6	0.024295	0.086542	0.93931	1490	2	-0.68701	1.06277
SMG8	4	0.068063	0.1577	0.967554	3211	2	0.34778	0.802168	4	0.028064	0.086594	0.93931	1681	3	0.69741	1.06251
MRGBP	6	0.16552	0.35692	0.994114	6004	1	-0.33912	0.447429	6	0.024403	0.086865	0.940591	1496	4	0.84906	1.06116
BHLHA15	5	0.029045	0.088958	0.922228	1726	4	0.29877	1.05081	5	0.027599	0.087767	0.940879	1654	4	0.58558	1.05667
BRWD1	6	0.029157	0.10082	0.935192	1736	1	-0.29122	0.996453	6	0.024634	0.087611	0.940879	1507	4	0.30705	1.05744
CANT1	5	0.36911	0.54942	1	9747	2	0.20647	0.260096	5	0.027739	0.088122	0.940879	1664	4	0.23575	1.05492
CBS	3	0.25714	0.38483	1	7903	1	-0.48128	0.414731	3	0.035237	0.087283	0.940879	2003	3	0.53816	1.05907
CBWD5	3	0.87685	0.87688	1	15809	0	-0.69594	0.0570598	3	0.035265	0.087346	0.940879	2004	3	0.81272	1.05876
FAM199X	5	0.0307	0.093199	0.922228	1815	2	0.019659	1.03059	5	0.0277	0.088022	0.940879	1661	2	0.11077	1.05541
GALNT7	5	0.0049244	0.020591	0.858246	403	3	0.34138	1.68632	5	0.027393	0.087245	0.940879	1639	2	-0.31763	1.05926
GTF3C6	2	0.38678	0.41145	1	10000	1	-0.87013	0.385683	2	0.048745	0.087103	0.940879	2557	1	1.5454	1.05997
HIST1H3E	4	0.10515	0.22469	0.97363	4394	3	0.41648	0.648416	4	0.0285	0.087781	0.940879	1704	2	0.59553	1.0566
KRTAP10-3	6	0.086258	0.22181	0.97363	3815	2	-0.058005	0.654019	6	0.02477	0.088024	0.940879	1513	2	-0.35192	1.0554
MAMSTR	4	0.00047232	0.0017264	0.642157	57	4	0.70542	2.76286	4	0.028399	0.087517	0.940879	1700	4	0.29076	1.05791
MPHOSPH10	4	0.52726	0.64743	1	11816	1	-0.27904	0.188807	4	0.028483	0.087745	0.940879	1703	3	1.1776	1.05678
MROH6	2	0.53335	0.53687	1	11893	1	0.1245	0.270131	2	0.048866	0.087305	0.940879	2562	2	0.69647	1.05896
OS9	5	0.24339	0.43611	1	7601	1	-0.10907	0.360404	5	0.027732	0.088104	0.940879	1663	3	0.53477	1.055
PEX2	6	0.053029	0.15405	0.967554	2677	4	0.44753	0.812338	6	0.024599	0.087499	0.940879	1504	4	0.65036	1.058
PGAM1	4	0.99697	0.997	1	18139	0	-1.9063	0.00130484	4	0.028328	0.087311	0.940879	1696	2	0.4187	1.05893
PPIH	5	0.86949	0.87393	1	15689	1	-0.051215	0.0585234	5	0.027451	0.087385	0.940879	1644	3	0.57448	1.05856
PSAP	4	0.47927	0.62685	1	11264	1	-0.67629	0.202836	4	0.028578	0.088001	0.940879	1708	4	0.38679	1.05551
SKAP1	4	0.10646	0.22702	0.97363	4423	3	0.52669	0.643936	4	0.028199	0.086966	0.940879	1686	3	0.56698	1.06065
SLC4A10	5	0.094038	0.22366	0.97363	4075	3	0.56247	0.650412	5	0.027634	0.087854	0.940879	1657	3	0.48182	1.05624
THOP1	3	0.016329	0.042605	0.887538	1104	3	0.73537	1.37054	3	0.035599	0.088086	0.940879	2020	3	0.27194	1.05509
TP53I11	3	0.58205	0.61231	1	12483	1	0.20734	0.213029	3	0.035416	0.08768	0.940879	2011	3	0.44424	1.0571
WDR88	5	0.040114	0.11693	0.950558	2165	4	0.27299	0.932074	5	0.027523	0.087563	0.940879	1650	4	0.44988	1.05768
ZNF652	2	0.11319	0.19026	0.97363	4631	2	0.23743	0.720653	2	0.048779	0.087156	0.940879	2558	2	0.45209	1.0597
DNAAF5	4	0.016498	0.053482	0.904268	1109	2	0.12955	1.27179	4	0.028696	0.088307	0.941754	1715	2	0.093523	1.054
GNG7	3	0.060525	0.13627	0.954558	2956	2	0.49718	0.8656	3	0.035686	0.088288	0.941754	2025	2	0.61827	1.0541
ALOX12B	5	0.071539	0.18882	0.97363	3326	3	0.19009	0.723952	5	0.027975	0.088702	0.941776	1677	4	0.6888	1.05207
BYSL	4	0.10623	0.2266	0.97363	4417	1	-0.35165	0.64474	4	0.028823	0.088559	0.941776	1721	3	1.0271	1.05277
EFS	5	0.21765	0.40123	1	7065	2	0.021995	0.396607	5	0.028005	0.088778	0.941776	1678	4	0.45602	1.05169
HEATR6	5	0.1795	0.34873	0.992004	6286	2	-0.23115	0.457511	5	0.027869	0.088427	0.941776	1670	4	0.55599	1.05342
MRRF	4	0.055812	0.13463	0.954558	2780	2	0.29174	0.870858	4	0.028832	0.088574	0.941776	1722	2	-0.15111	1.05269
NAA40	5	0.035171	0.10456	0.939249	1980	2	-0.02009	0.980634	5	0.028021	0.088814	0.941776	1680	3	0.21411	1.05152
OGDHL	4	0.12947	0.2667	0.97363	5112	1	-0.73565	0.573977	3	0.03586	0.08867	0.941776	2035	2	0.8059	1.05222
SMC1A	5	0.46423	0.62428	1	11075	2	-0.093058	0.204621	5	0.027899	0.088511	0.941776	1675	4	0.52095	1.053
SNTG1	6	0.065494	0.18016	0.970574	3126	4	0.40149	0.744342	6	0.025037	0.088823	0.941776	1525	3	0.28362	1.05147
SPANXN1	2	0.14324	0.23296	0.97363	5488	1	0.21	0.632719	2	0.049578	0.088514	0.941776	2593	2	0.58947	1.05299
CHMP2A	5	0.93981	0.94	1	16884	0	-0.75377	0.0268721	5	0.028294	0.08952	0.941783	1692	4	0.42944	1.04808
CHRNA4	6	0.063063	0.17524	0.967554	3057	3	0.15505	0.756367	6	0.025283	0.08954	0.941783	1539	3	0.076922	1.04798
HAP1	4	0.31705	0.46649	1	8953	2	-0.052663	0.331158	4	0.029234	0.089373	0.941783	1731	3	0.59887	1.04879
IGF2BP1	5	0.26652	0.46681	1	8089	1	-0.10005	0.33086	5	0.028208	0.089307	0.941783	1687	2	-0.20858	1.04911
INPP5K	5	0.39889	0.57275	1	10177	2	0.1029	0.242035	5	0.028296	0.089526	0.941783	1693	4	0.72635	1.04805
LRRC17	5	0.050616	0.14227	0.959195	2588	2	0.25901	0.846887	5	0.028132	0.089111	0.941783	1683	4	0.28686	1.05007
MCM4	5	0.99587	0.99586	1	18113	0	-0.84878	0.00180171	5	0.028136	0.089118	0.941783	1684	3	0.87247	1.05003
MRPL53	5	0.98769	0.98772	1	17899	0	-0.78503	0.00536615	5	0.028261	0.089437	0.941783	1690	3	0.89278	1.04848
PLCE1	5	0.039681	0.11583	0.950558	2150	3	0.5044	0.936179	5	0.028079	0.088966	0.941783	1682	4	0.5079	1.05078
RUNX1	5	0.013116	0.046284	0.890046	922	4	0.63697	1.33457	5	0.028247	0.089407	0.941783	1689	4	0.50049	1.04863
SETSIP	3	0.067908	0.14599	0.960998	3202	1	-0.10316	0.835677	3	0.036113	0.089257	0.941783	2050	1	-0.12781	1.04936
STAMBP	3	0.054915	0.12881	0.954558	2745	1	0.075625	0.89005	3	0.035961	0.088914	0.941783	2038	1	-0.10973	1.05103
TP53	10	0.040184	0.15171	0.966657	2169	4	0.044915	0.818986	10	0.019842	0.089065	0.941783	1323	4	0.0060639	1.05029
ZNF74	6	0.12703	0.29941	0.982404	5041	3	0.44136	0.523734	6	0.025284	0.089542	0.941783	1540	4	0.42958	1.04797
ISL1	6	0.30428	0.51568	1	8754	3	0.22072	0.28762	6	0.02538	0.089843	0.942346	1544	3	0.040131	1.04652
MACC1	6	0.0099365	0.039393	0.886546	719	4	0.61193	1.40458	6	0.02536	0.089774	0.942346	1543	4	0.40036	1.04685
SCN8A	4	0.46517	0.61268	1	11085	1	-0.30007	0.212766	4	0.029483	0.089829	0.942346	1739	2	0.79165	1.04658
SPINK13	5	0.00041405	0.0018899	0.642157	54	4	1.1237	2.72356	5	0.028414	0.089827	0.942346	1701	3	0.12896	1.04659
ZNF622	6	0.1748	0.36788	0.998608	6183	3	0.28095	0.434294	6	0.025383	0.089852	0.942346	1545	4	0.86096	1.04647
DPH7	4	0.038887	0.10168	0.935192	2126	3	0.65146	0.992764	4	0.029667	0.090205	0.942495	1751	2	0.83471	1.04477
FAM21A	5	0.15113	0.30845	0.983337	5682	2	0.030608	0.510815	5	0.028602	0.09028	0.942495	1709	3	0.16193	1.04441
INPP1	4	0.011909	0.03936	0.886546	841	3	0.5378	1.40494	4	0.029657	0.09019	0.942495	1750	3	0.5252	1.04484
IREB2	6	0.40248	0.62173	1	10238	3	0.18188	0.206398	6	0.025419	0.089959	0.942495	1546	5	0.50021	1.04596
NPBWR1	4	0.013683	0.044837	0.890046	951	1	0.10281	1.34836	4	0.029689	0.090248	0.942495	1752	2	0.10838	1.04456
RNF41	5	0.18752	0.35999	0.995478	6450	3	0.14765	0.44371	5	0.028546	0.090137	0.942495	1707	2	0.060678	1.0451
SMIM13	5	0.11997	0.26267	0.97363	4848	3	0.28274	0.58059	5	0.028618	0.090329	0.942495	1711	4	0.70341	1.04417
TRIM46	5	0.90585	0.90618	1	16303	0	0.038837	0.0427855	5	0.028482	0.089983	0.942495	1702	4	0.79581	1.04584
ZNF554	4	0.35834	0.507	1	9588	2	-0.026738	0.294992	4	0.029634	0.090136	0.942495	1748	3	0.6438	1.0451
ADAMTS5	5	0.060983	0.16673	0.967554	2974	3	0.26708	0.777986	5	0.028677	0.090477	0.943201	1714	4	0.50557	1.04346
AFG3L2	4	0.83282	0.83344	1	15178	1	-0.70092	0.0791257	4	0.029913	0.090705	0.943201	1761	3	0.53404	1.04237
CCDC107	3	0.13131	0.22811	0.97363	5172	2	0.63593	0.641856	3	0.03675	0.090685	0.943201	2080	3	0.42057	1.04246
EP300	6	0.054696	0.15767	0.967554	2737	4	0.44153	0.802251	6	0.025631	0.090589	0.943201	1553	3	0.32019	1.04292
PCSK7	5	0.5067	0.65866	1	11575	1	-0.34208	0.181339	5	0.02871	0.09055	0.943201	1716	2	0.039532	1.04311
STMN2	6	0.071672	0.19278	0.97363	3332	4	0.51004	0.714938	6	0.025639	0.090615	0.943201	1554	3	0.20397	1.0428
GRSF1	5	0.90909	0.90942	1	16354	0	-0.38963	0.0412355	4	0.029981	0.090832	0.943427	1763	3	1.0598	1.04176
NEMF	5	0.029132	0.089166	0.922228	1735	2	0.043671	1.0498	5	0.028842	0.090881	0.943427	1723	4	0.77893	1.04153
PNLIPRP3	4	0.014824	0.048403	0.903251	1014	4	0.60289	1.31513	4	0.02996	0.090787	0.943427	1762	1	0.10089	1.04198
ADCY3	6	0.0029847	0.014523	0.796468	284	4	0.4949	1.83794	6	0.026008	0.09172	0.943631	1576	2	0.023653	1.03754
APC2	4	0.14145	0.28687	0.976395	5444	2	0.25127	0.542315	4	0.030378	0.091589	0.943631	1785	3	0.55352	1.03816
ASNA1	6	0.54694	0.71136	1	12039	1	-0.93452	0.147911	6	0.025753	0.090955	0.943631	1560	3	0.3491	1.04117
ATG101	6	0.060712	0.17035	0.967554	2962	3	0.25791	0.768658	6	0.025982	0.091642	0.943631	1573	4	0.32437	1.03791
CCL4L2	6	0.051257	0.1503	0.964022	2618	4	0.43634	0.823041	6	0.025855	0.091274	0.943631	1567	3	0.34778	1.03965
CCT2	3	0.45321	0.53003	1	10944	1	-0.96135	0.2757	3	0.037211	0.091704	0.943631	2098	1	-0.19719	1.03761
EHD1	5	0.12353	0.26788	0.97363	4952	3	0.24073	0.57206	5	0.029191	0.091738	0.943631	1729	4	0.58573	1.03745
FNTB	6	0.88786	0.90051	1	15994	1	-1.7343	0.0455115	5	0.029031	0.091367	0.943631	1727	4	0.47056	1.03921
GTF2H4	4	0.0040534	0.014158	0.789386	356	3	1.161	1.849	4	0.030373	0.091586	0.943631	1784	3	0.76813	1.03817
HSPB7	2	0.088084	0.15106	0.965188	3884	1	0.42789	0.820851	2	0.051557	0.091827	0.943631	2662	1	0.51574	1.03703
IL18	3	0.062832	0.13933	0.954558	3050	2	0.5409	0.855955	3	0.037027	0.091296	0.943631	2091	2	0.65666	1.03955
LRRC14B	6	0.0064095	0.027057	0.873538	504	4	0.62081	1.56772	6	0.026003	0.091703	0.943631	1575	5	0.88611	1.03762
LTA4H	2	0.011939	0.022555	0.858246	844	2	1.7964	1.64676	2	0.051512	0.091749	0.943631	2656	2	1.4464	1.0374
PCSK6	4	0.02172	0.066979	0.913931	1365	3	0.46006	1.17406	4	0.030118	0.091093	0.943631	1770	3	0.20617	1.04051
S100A1	4	0.033994	0.091934	0.922228	1933	2	0.44119	1.03652	4	0.030366	0.091569	0.943631	1783	3	0.6036	1.03825
SCD	4	0.99769	0.9977	1	18177	0	-1.6403	0.00100003	4	0.030501	0.091815	0.943631	1792	3	0.87247	1.03709
SNRNP200	6	0.2241	0.42505	1	7205	2	-0.097439	0.37156	6	0.025861	0.091295	0.943631	1568	5	0.60644	1.03955
TCEAL1	4	0.55187	0.65815	1	12093	1	0.13372	0.181675	4	0.030435	0.091697	0.943631	1788	2	0.53316	1.03764
ADAMDEC1	6	0.41367	0.62866	1	10397	2	0.10534	0.201584	6	0.026057	0.091885	0.943696	1578	3	0.057434	1.03676
C12orf75	1	0.17542	0.17523	0.967554	6200	1	0.23814	0.756392	1	0.092079	0.09207	0.944397	4039	1	0.34759	1.03588
GPNMB	3	0.3961	0.49762	1	10128	1	0.091925	0.303102	3	0.037408	0.09215	0.944397	2104	3	0.51787	1.0355
H2AFZ	5	0.61736	0.75164	1	12903	1	-0.30936	0.12399	5	0.029322	0.092061	0.944397	1733	3	0.5483	1.03592
TXNIP	5	0.5267	0.67503	1	11810	2	-0.19536	0.170677	5	0.029364	0.092159	0.944397	1735	3	0.56246	1.03546
FKBP5	4	0.73265	0.75546	1	14066	1	-0.082369	0.121789	4	0.030716	0.092254	0.944848	1802	3	0.79407	1.03501
TBCK	4	0.018669	0.059832	0.904268	1214	2	0.52276	1.22307	4	0.030778	0.092367	0.94547	1807	3	0.53264	1.03448
EVA1C	6	0.025887	0.090773	0.922228	1562	4	0.25261	1.04204	6	0.026241	0.092427	0.945561	1591	4	0.33585	1.0342
AOX1	5	0.035227	0.10471	0.939249	1982	1	-0.043662	0.980012	5	0.029786	0.093204	0.945606	1755	3	0.30123	1.03057
ATP6V0E2	6	0.071707	0.19287	0.97363	3333	2	0.04102	0.714735	6	0.027038	0.094871	0.945606	1625	3	0.31146	1.02287
CAAP1	7	0.14267	0.33085	0.9896	5476	4	0.20813	0.480369	7	0.024368	0.094049	0.945606	1495	5	0.31253	1.02665
CCDC74B	5	0.17584	0.34359	0.992004	6209	2	0.034228	0.463959	5	0.030236	0.094377	0.945606	1775	3	0.16316	1.02513
CCT3	4	0.23133	0.38212	0.998841	7366	1	-0.031535	0.4178	4	0.032043	0.094863	0.945606	1859	3	0.61714	1.0229
CDC34	5	0.075535	0.19512	0.97363	3443	1	-0.28031	0.709698	4	0.031809	0.094429	0.945606	1852	1	-0.11032	1.02489
CDK9	5	0.93929	0.93948	1	16875	0	-0.31399	0.0271125	5	0.030233	0.094367	0.945606	1774	4	0.36478	1.02518
CENPE	4	0.95092	0.95106	1	17101	0	-1.1423	0.0217921	4	0.031022	0.092881	0.945606	1817	3	0.5927	1.03207
DDX28	4	0.58977	0.6757	1	12563	1	-0.033629	0.170246	4	0.031119	0.093089	0.945606	1821	3	0.48994	1.0311
EIF4E	5	0.99732	0.99732	1	18157	0	-2.0468	0.00116547	5	0.030011	0.093785	0.945606	1765	1	-0.44833	1.02787
ETFB	5	0.85001	0.85952	1	15400	1	0.049657	0.065744	5	0.030125	0.094089	0.945606	1771	4	0.59496	1.02646
FAF2	6	0.081248	0.2119	0.97363	3648	2	0.056501	0.673869	6	0.026946	0.094584	0.945606	1623	5	0.52455	1.02418
FBXL12	5	0.047768	0.13547	0.954558	2482	2	0.02377	0.868157	5	0.029595	0.092745	0.945606	1746	2	-0.21045	1.03271
FOXF2	5	0.027797	0.085736	0.922228	1671	3	0.34574	1.06684	5	0.030405	0.094766	0.945606	1787	1	-0.10551	1.02335
HAVCR1	4	0.19289	0.34426	0.992004	6558	1	0.17823	0.463113	4	0.030997	0.092826	0.945606	1813	2	0.61248	1.03233
HLA-E	4	0.073453	0.16775	0.967554	3380	3	0.4673	0.775337	4	0.031895	0.094581	0.945606	1854	3	0.36314	1.0242
HOXC12	3	0.026406	0.066991	0.913931	1596	3	0.55623	1.17398	3	0.037683	0.092784	0.945606	2119	1	0.076121	1.03253
HPGDS	4	0.47754	0.62508	1	11250	2	0.2723	0.204064	4	0.031133	0.09311	0.945606	1823	1	0.06363	1.031
HSD17B7	5	0.058812	0.16168	0.967554	2896	3	0.28735	0.791344	5	0.03034	0.094618	0.945606	1782	3	0.39046	1.02403
ICA1L	5	0.010822	0.039774	0.886546	775	3	0.92186	1.4004	5	0.03047	0.094951	0.945606	1790	3	0.7609	1.0225
LSM12	5	0.9335	0.93373	1	16762	0	-0.43539	0.0297787	5	0.030067	0.093931	0.945606	1768	3	0.68538	1.02719
M1AP	5	0.40756	0.57959	1	10316	1	-0.013428	0.236879	5	0.029874	0.093425	0.945606	1758	3	0.70784	1.02954
MEF2C	6	0.94885	0.94894	1	17062	0	0.080601	0.0227612	6	0.02687	0.094344	0.945606	1618	2	0.014066	1.02529
MGAT5B	5	0.0015702	0.006903	0.726738	166	4	0.49084	2.16096	5	0.030474	0.094958	0.945606	1791	4	0.51552	1.02247
MPZL1	5	0.086911	0.21278	0.97363	3835	3	0.50635	0.672069	5	0.029573	0.092688	0.945606	1744	4	0.67383	1.03298
NANOS3	6	0.0054598	0.023619	0.858246	441	3	0.26721	1.62674	6	0.026727	0.093904	0.945606	1608	4	0.49673	1.02732
NBPF12	4	0.9967	0.99674	1	18132	0	-0.98184	0.00141811	4	0.031487	0.093828	0.945606	1840	2	0.61655	1.02767
NDUFV1	4	0.6579	0.71076	1	13289	1	-0.23753	0.148277	4	0.031178	0.093214	0.945606	1825	3	1.085	1.03052
NGF	4	0.15039	0.30159	0.982404	5669	2	-0.10757	0.520583	4	0.03136	0.093573	0.945606	1833	3	0.46836	1.02885
NOL11	3	0.98403	0.98418	1	17797	0	-1.4514	0.00692546	3	0.038223	0.093983	0.945606	2143	1	-0.19613	1.02695
NUCKS1	4	0.23044	0.38125	0.998796	7343	2	0.16463	0.41879	4	0.031538	0.093931	0.945606	1843	1	-0.045605	1.02719
P2RX6	4	0.015537	0.050587	0.904268	1046	2	0.47281	1.29596	4	0.031446	0.093746	0.945606	1838	2	0.3626	1.02805
PCDH11X	6	0.42917	0.63786	1	10609	2	-0.013999	0.195275	6	0.027051	0.094907	0.945606	1626	3	0.1093	1.0227
PCNT	5	0.060512	0.1656	0.967554	2954	3	0.69395	0.78094	5	0.029729	0.093067	0.945606	1753	2	0.14466	1.0312
PKD1	4	0.0063536	0.02176	0.858246	501	3	0.70722	1.66234	4	0.031778	0.094372	0.945606	1851	3	0.50511	1.02516
PM20D2	6	0.022776	0.081181	0.922228	1417	4	0.52608	1.09055	6	0.026672	0.093743	0.945606	1606	3	0.55016	1.02806
PNLIPRP1	3	0.052187	0.12473	0.954558	2647	3	0.44084	0.904029	3	0.038251	0.09405	0.945606	2144	3	0.84877	1.02664
RAPGEF3	5	0.032497	0.097793	0.931415	1874	4	0.23634	1.00969	4	0.031944	0.094673	0.945606	1855	3	0.46944	1.02377
RNF168	6	0.9782	0.97841	1	17673	0	-0.76511	0.00947912	6	0.026839	0.094239	0.945606	1615	5	0.54906	1.02577
RPL32	2	0.38631	0.41108	1	9990	1	-1.5027	0.386074	2	0.0529	0.094078	0.945606	2706	2	0.95541	1.02651
SIDT1	5	0.038514	0.11295	0.94964	2107	1	-0.0025925	0.947114	5	0.030292	0.094511	0.945606	1779	2	0.078932	1.02452
SIKE1	6	0.010254	0.040452	0.886546	736	2	-0.30297	1.39306	6	0.026396	0.092909	0.945606	1598	3	0.24166	1.03194
SLC12A8	4	0.27871	0.4287	1	8310	1	-0.060927	0.367847	4	0.031287	0.09342	0.945606	1830	3	0.53968	1.02956
TLR8	4	0.03523	0.094467	0.922228	1983	1	-0.18676	1.02472	4	0.030862	0.092546	0.945606	1809	1	-0.20483	1.03364
TMEM194A	4	0.03825	0.10043	0.934576	2096	2	0.25333	0.998137	4	0.03137	0.093586	0.945606	1835	3	0.46866	1.02879
UBE2L3	7	0.97532	0.97527	1	17611	0	-0.16055	0.0108751	7	0.024418	0.094188	0.945606	1497	4	0.22829	1.026
WDR45	5	0.021352	0.068777	0.913931	1340	4	0.53904	1.16256	5	0.030103	0.094031	0.945606	1769	3	0.51377	1.02673
ZNF322	3	0.0055522	0.015258	0.820002	452	2	0.41059	1.8165	3	0.037952	0.093384	0.945606	2130	2	0.69378	1.02973
ZNF587B	5	0.0070555	0.028755	0.873538	539	4	0.65884	1.54129	5	0.029504	0.092507	0.945606	1741	3	0.55928	1.03383
FKBP9	6	0.025302	0.088952	0.922228	1529	4	0.58669	1.05084	6	0.027163	0.095242	0.947924	1633	4	0.587	1.02117
CHMP4A	5	0.012366	0.044184	0.890046	875	2	-0.34778	1.35473	5	0.030617	0.095336	0.948218	1796	2	0.13411	1.02074
VIP	5	0.11838	0.26038	0.97363	4803	3	0.2752	0.584392	5	0.03065	0.095427	0.948218	1800	2	0.097716	1.02033
ZC3H4	5	0.99052	0.99057	1	17967	0	-0.45133	0.00411483	5	0.030635	0.095389	0.948218	1798	4	0.39279	1.0205
DHX9	4	0.98663	0.98662	1	17873	0	-0.7507	0.00585009	4	0.03238	0.095536	0.948387	1877	3	0.77986	1.01983
TM4SF20	4	0.064486	0.15101	0.965188	3097	2	0.1464	0.820994	4	0.032386	0.095547	0.948387	1878	3	0.43831	1.01978
AMIGO2	6	0.013732	0.05214	0.904268	953	5	0.33981	1.28283	6	0.027411	0.096036	0.94884	1642	3	0.065353	1.01757
FAM122A	4	0.12621	0.26116	0.97363	5027	3	0.31659	0.583093	3	0.039259	0.09635	0.94884	2188	3	0.84319	1.01615
FBXO7	3	0.34091	0.46821	1	9335	1	0.13319	0.329559	3	0.038999	0.095745	0.94884	2176	2	0.441	1.01888
FCRL5	5	0.028327	0.087113	0.922228	1695	4	0.80701	1.05992	5	0.031017	0.096358	0.94884	1815	4	0.52363	1.01611
GDPGP1	5	0.070348	0.18697	0.97363	3283	2	0.14563	0.728228	5	0.031028	0.096393	0.94884	1818	4	0.32443	1.01595
GRM3	5	0.0079823	0.031688	0.874927	601	3	0.2158	1.49911	5	0.030911	0.096093	0.94884	1810	3	0.1509	1.01731
GSDMD	6	0.68248	0.80462	1	13547	1	-0.26104	0.0944092	6	0.027463	0.096191	0.94884	1646	5	0.28092	1.01687
KDSR	4	0.64785	0.70531	1	13181	1	-0.66278	0.15162	4	0.032838	0.09642	0.94884	1897	2	0.39058	1.01583
MED1	5	0.47832	0.6356	1	11257	2	-0.0040836	0.196816	5	0.031036	0.096411	0.94884	1819	3	0.2654	1.01587
MID1	6	0.041192	0.12862	0.954558	2206	4	0.36976	0.890691	6	0.027479	0.096235	0.94884	1649	4	0.47243	1.01667
MID1IP1	5	0.017482	0.058403	0.904268	1162	4	0.60176	1.23356	5	0.030786	0.095762	0.94884	1808	4	0.35998	1.01881
MTRF1	6	0.12027	0.28696	0.976395	4853	3	0.18965	0.542179	6	0.027379	0.095935	0.94884	1637	3	0.25103	1.01802
RAB28	5	0.25235	0.44797	1	7811	2	0.059651	0.348751	4	0.032574	0.095928	0.94884	1885	2	0.15191	1.01805
SBF1	6	0.10749	0.26296	0.97363	4455	4	0.20865	0.58011	6	0.027384	0.095948	0.94884	1638	5	0.41978	1.01796
TBC1D15	4	0.0068414	0.023341	0.858246	527	3	0.88734	1.63188	4	0.032664	0.096094	0.94884	1891	2	0.55412	1.0173
TSGA10	5	0.034279	0.10233	0.937181	1946	2	-0.47262	0.989997	5	0.030743	0.095651	0.94884	1805	2	-0.20047	1.01931
ZNF33B	6	0.010312	0.040645	0.886546	741	3	0.43022	1.39099	6	0.027572	0.09652	0.949309	1652	5	0.49305	1.01538
DICER1	3	0.21454	0.3328	0.989899	7012	1	-0.085654	0.477817	3	0.039418	0.096702	0.949391	2195	3	0.38106	1.01456
REN	6	0.016395	0.060817	0.907015	1105	4	0.47888	1.21598	6	0.027616	0.09665	0.949391	1656	4	0.43679	1.0148
SAE1	6	0.93709	0.93723	1	16838	1	-0.51231	0.0281538	6	0.027614	0.096642	0.949391	1655	4	0.3103	1.01483
TUBA1A	5	0.062252	0.16969	0.967554	3023	2	0.023017	0.770344	5	0.031169	0.096735	0.949391	1824	4	0.41144	1.01442
CCDC61	4	0.13022	0.26795	0.97363	5135	2	0.28419	0.571946	3	0.039502	0.09689	0.950085	2201	3	0.50436	1.01372
MRPS2	6	0.96659	0.96676	1	17408	0	-0.43509	0.0146813	6	0.027704	0.096909	0.950085	1662	4	0.19017	1.01364
9-Mar	5	0.16123	0.32299	0.98602	5915	1	0.035802	0.490811	5	0.032402	0.099819	0.9502	1879	3	0.50887	1.00079
AARSD1	4	0.40232	0.55045	1	10234	1	-0.101	0.259282	4	0.038048	0.10659	0.9502	2135	3	0.68725	0.972284
ABCF1	5	0.88797	0.88938	1	15996	1	-0.59539	0.0509126	5	0.033442	0.10247	0.9502	1925	3	0.97015	0.989403
ACIN1	5	0.51743	0.66737	1	11709	1	-0.13005	0.175633	5	0.033216	0.10193	0.9502	1913	3	0.25158	0.991698
ACPP	4	0.25701	0.40736	1	7900	1	-0.18784	0.390022	4	0.038185	0.10684	0.9502	2140	2	0.24453	0.971266
ACTA2	5	0.19629	0.37213	0.998608	6640	3	0.19858	0.429305	5	0.032148	0.099193	0.9502	1864	3	0.61809	1.00352
ADAMTS1	5	0.014808	0.050978	0.904268	1010	3	0.21945	1.29262	4	0.033197	0.097123	0.9502	1911	3	0.45085	1.01268
ADGRB1	5	0.41981	0.58908	1	10479	2	-0.32394	0.229826	5	0.035097	0.10649	0.9502	1993	4	0.60286	0.972691
ADM	5	0.0076685	0.030779	0.873538	578	4	0.68407	1.51175	5	0.031734	0.098131	0.9502	1849	3	0.68798	1.00819
AGK	5	0.35748	0.54044	1	9573	2	-0.094742	0.267253	5	0.036709	0.11052	0.9502	2078	4	0.32333	0.956559
ALG1L2	4	0.032687	0.089292	0.922228	1881	2	0.14049	1.04919	4	0.038952	0.10833	0.9502	2174	3	0.49694	0.965251
ALG6	3	0.019193	0.049616	0.904268	1241	3	0.57016	1.30438	3	0.040617	0.09941	0.9502	2246	3	0.40478	1.00257
AMBN	5	0.40269	0.5757	1	10243	2	0.18696	0.239804	5	0.03546	0.1074	0.9502	2014	3	0.22611	0.968996
ANHX	6	0.95737	0.95747	1	17220	0	-0.061783	0.0188748	6	0.027857	0.097366	0.9502	1667	4	0.45002	1.01159
ANKHD1	6	0.58023	0.73327	1	12456	2	-0.0068911	0.134736	6	0.03222	0.1102	0.9502	1869	3	0.22183	0.957818
ANKRD13B	4	0.010546	0.035129	0.884994	754	4	0.44878	1.45433	4	0.038267	0.107	0.9502	2146	3	0.54889	0.970616
ANKRD20A4	5	0.89134	0.89237	1	16053	1	-0.21385	0.049455	5	0.032923	0.10118	0.9502	1901	4	0.49689	0.994905
ANKRD30B	4	0.014202	0.046468	0.890046	977	3	0.82205	1.33285	4	0.034958	0.10057	0.9502	1988	1	-0.44563	0.997532
AP1G1	2	0.43725	0.45274	1	10720	1	0.056958	0.344151	2	0.057526	0.10194	0.9502	2894	2	1.4972	0.991655
ARHGAP30	5	0.11376	0.25353	0.97363	4651	2	0.078422	0.595971	5	0.035853	0.10838	0.9502	2034	3	0.33873	0.965051
ARID2	4	0.11451	0.24113	0.97363	4673	2	0.45855	0.617749	4	0.039301	0.10897	0.9502	2190	2	0.5151	0.962693
ARNT	5	0.00060442	0.0027373	0.642157	70	5	0.62594	2.56268	5	0.035905	0.10851	0.9502	2036	4	0.3195	0.96453
ARPP19	5	0.42216	0.59095	1	10521	2	0.12543	0.228449	5	0.036502	0.10999	0.9502	2071	4	0.30514	0.958647
ASB18	6	0.127	0.29934	0.982404	5040	3	0.2188	0.523835	6	0.032339	0.11055	0.9502	1875	3	0.11744	0.956441
ASCC1	5	0.0075259	0.030378	0.873538	569	4	0.4095	1.51744	5	0.034619	0.10536	0.9502	1977	1	-0.047989	0.977324
ATF5	3	0.86051	0.86048	1	15557	0	-0.16477	0.0652592	3	0.045088	0.10926	0.9502	2426	1	-0.14567	0.961539
ATP1B1	4	0.56017	0.66186	1	12205	1	0.047611	0.179234	4	0.038818	0.10807	0.9502	2165	2	0.27101	0.966295
BABAM1	5	0.22907	0.4168	1	7306	3	0.13899	0.380072	5	0.035989	0.10872	0.9502	2043	4	0.69692	0.963691
BCL7C	6	0.0018697	0.0094058	0.74742	184	6	0.50929	2.0266	6	0.028618	0.09963	0.9502	1710	4	0.46666	1.00161
BET1L	6	0.86699	0.88915	1	15658	1	-0.27906	0.051025	6	0.030707	0.10576	0.9502	1801	5	0.21553	0.975679
BHMT2	6	0.016453	0.061016	0.907517	1107	1	-0.38065	1.21456	6	0.031463	0.10796	0.9502	1839	2	0.028968	0.966737
BRAP	4	0.52577	0.64682	1	11801	1	-0.16813	0.189217	4	0.040027	0.11037	0.9502	2222	2	0.01417	0.957149
BRD3	5	0.018885	0.062187	0.90765	1230	3	0.28585	1.2063	5	0.03633	0.10956	0.9502	2059	4	0.28146	0.960348
C17orf105	5	0.24348	0.43625	1	7604	2	-0.09463	0.360265	5	0.033781	0.10327	0.9502	1942	3	0.59416	0.986026
C17orf96	3	0.28608	0.41971	1	8433	1	0.14683	0.377051	3	0.04277	0.10417	0.9502	2324	2	0.689	0.982257
C2CD3	5	0.18491	0.35631	0.994114	6401	3	0.25985	0.448172	4	0.037492	0.10549	0.9502	2107	3	0.78343	0.976789
C2orf82	4	0.016785	0.054334	0.904268	1120	3	0.50311	1.26493	4	0.037511	0.10552	0.9502	2108	3	0.37428	0.976665
C6orf203	4	0.027792	0.079374	0.922228	1670	3	0.57208	1.10032	4	0.035966	0.10253	0.9502	2040	3	0.87517	0.989149
C7orf25	5	0.18484	0.35621	0.994114	6399	3	0.24907	0.448294	5	0.032649	0.10046	0.9502	1889	4	0.32595	0.998007
C9orf156	4	0.0007642	0.0027578	0.642157	88	2	0.59824	2.55944	4	0.035183	0.101	0.9502	1999	3	0.50048	0.995679
CACNB1	4	0.026238	0.076196	0.920276	1582	3	0.44589	1.11807	4	0.039172	0.10874	0.9502	2184	2	0.30452	0.963611
CASP2	6	0.0025501	0.012654	0.784202	245	5	0.45951	1.89777	6	0.02954	0.10236	0.9502	1742	4	0.32859	0.98987
CCER1	6	0.025515	0.089606	0.922228	1542	5	0.42324	1.04766	6	0.030451	0.10502	0.9502	1789	5	0.32078	0.978728
CCL3	4	0.43201	0.57977	1	10645	2	0.051761	0.236744	4	0.040039	0.11039	0.9502	2224	2	0.39912	0.95707
CCM2L	5	0.016097	0.054578	0.904268	1092	3	0.29033	1.26298	5	0.036389	0.1097	0.9502	2062	4	0.47129	0.959793
CCNI	4	0.0085373	0.02869	0.873538	630	2	0.23014	1.54227	4	0.036216	0.10302	0.9502	2054	3	0.53563	0.987078
CD3EAP	5	0.74341	0.80033	1	14169	1	-0.041057	0.0967309	5	0.032785	0.10082	0.9502	1894	3	0.22755	0.996453
CDH7	4	0.22212	0.37303	0.998608	7162	2	0.20946	0.428256	4	0.036351	0.10327	0.9502	2061	1	-0.24381	0.986026
CEP76	4	0.076015	0.1725	0.967554	3461	3	0.6311	0.763211	4	0.034481	0.09967	0.9502	1973	2	1.1113	1.00144
CHCHD10	1	0.075585	0.07558	0.920276	3445	1	0.75197	1.12159	1	0.098449	0.098407	0.9502	4225	1	0.69854	1.00697
CHTF8	5	0.96096	0.96109	1	17294	0	-1.0499	0.0172359	5	0.031813	0.098349	0.9502	1853	3	0.60592	1.00723
CLK1	5	0.27261	0.47481	1	8205	3	0.18103	0.32348	5	0.033456	0.10252	0.9502	1927	4	0.45638	0.989191
CLK3	3	0.06677	0.14446	0.959565	3172	2	0.52258	0.840252	3	0.04203	0.10252	0.9502	2300	1	-0.031191	0.989191
CNTN6	6	0.084828	0.21901	0.97363	3763	4	0.42023	0.659536	6	0.029641	0.10265	0.9502	1749	2	-0.060002	0.988641
CNTNAP3	6	0.082467	0.21432	0.97363	3692	4	0.31438	0.668937	6	0.028323	0.098731	0.9502	1695	4	0.15429	1.00555
CNTNAP4	6	0.029278	0.10118	0.935192	1743	5	0.4631	0.994905	6	0.029795	0.10309	0.9502	1756	5	0.40271	0.986783
COG2	5	0.046829	0.13322	0.954558	2433	2	-1.0567	0.875431	5	0.033778	0.10326	0.9502	1941	4	0.51003	0.986068
CPN1	6	0.72095	0.83319	1	13955	1	-0.056328	0.079256	6	0.032152	0.11001	0.9502	1865	5	0.21642	0.958568
CSF3	5	0.52225	0.67138	1	11759	1	-0.10625	0.173032	5	0.035097	0.10649	0.9502	1994	4	0.49742	0.972691
CST9	5	0.79413	0.82548	1	14735	1	-0.083676	0.0832934	5	0.036133	0.10909	0.9502	2052	2	0.014556	0.962215
CWF19L2	6	0.086525	0.22233	0.97363	3822	3	0.32969	0.653002	6	0.029369	0.10184	0.9502	1736	5	0.42829	0.992082
DCP1A	6	0.10086	0.25032	0.97363	4272	3	0.21738	0.601504	6	0.030545	0.10529	0.9502	1794	5	0.3946	0.977613
DCTN1	6	0.010049	0.039774	0.886546	726	2	-0.047042	1.4004	6	0.031308	0.1075	0.9502	1832	5	0.47354	0.968592
DGKD	5	0.064229	0.17421	0.967554	3090	4	0.43549	0.758927	5	0.032062	0.098992	0.9502	1860	4	0.27964	1.0044
DHFRL1	4	0.78955	0.79635	1	14678	1	-0.16417	0.098896	4	0.039086	0.10859	0.9502	2181	1	-0.13158	0.96421
DHX40	5	0.051048	0.1433	0.959565	2609	3	0.2965	0.843754	5	0.031946	0.098695	0.9502	1856	4	0.87214	1.0057
DPYSL5	3	0.032921	0.081976	0.922228	1886	3	0.52149	1.08631	3	0.043644	0.10613	0.9502	2367	2	0.29318	0.974162
DR1	3	0.90745	0.9075	1	16323	0	-0.47918	0.0421534	3	0.044982	0.10905	0.9502	2418	3	1.1305	0.962374
E4F1	6	0.59755	0.74491	1	12655	2	-0.36788	0.127896	6	0.029878	0.10334	0.9502	1759	3	0.27727	0.985732
EIF2B1	5	0.25275	0.44847	1	7820	1	-0.80448	0.348267	5	0.031376	0.097247	0.9502	1837	4	0.58575	1.01212
EIF5B	6	0.71909	0.83185	1	13935	1	-0.37972	0.079955	6	0.028389	0.09894	0.9502	1699	3	0.26553	1.00463
ENG	5	0.056585	0.15656	0.967554	2810	4	0.23232	0.805319	5	0.035351	0.10713	0.9502	2009	4	0.4673	0.970089
FADS6	6	0.021511	0.077213	0.920276	1352	2	0.25867	1.11231	6	0.029246	0.10148	0.9502	1732	4	0.58151	0.99362
FAM110C	6	0.078678	0.20683	0.97363	3560	1	-0.67701	0.684386	6	0.031126	0.10698	0.9502	1822	1	-0.54701	0.970697
FAM117B	6	0.10014	0.24899	0.97363	4252	3	0.12099	0.603818	6	0.02786	0.09737	0.9502	1669	5	0.48599	1.01157
FAM129C	4	0.034702	0.093359	0.922228	1962	2	0.87195	1.02984	4	0.035048	0.10075	0.9502	1992	1	0.13993	0.996755
FAM229B	4	0.013329	0.043728	0.890046	936	4	0.46186	1.35924	4	0.039579	0.1095	0.9502	2204	3	1.0367	0.960586
FAM46D	6	0.39226	0.61108	1	10084	1	-0.26538	0.213902	6	0.028909	0.1005	0.9502	1725	4	0.58148	0.997834
FAM71B	4	0.046781	0.11712	0.950558	2432	3	0.38468	0.931369	4	0.036563	0.10371	0.9502	2073	2	0.39896	0.984179
FAM96B	5	0.44013	0.60513	1	10761	1	-1.0772	0.218151	5	0.032541	0.10018	0.9502	1882	3	1.2609	0.999219
FGF18	4	0.2992	0.44884	1	8661	2	0.18683	0.347908	4	0.033944	0.098601	0.9502	1949	3	0.70519	1.00612
FKBP7	5	0.24719	0.44124	1	7694	2	0.1866	0.355325	5	0.033001	0.10138	0.9502	1905	4	0.28367	0.994048
FNDC4	6	0.056636	0.16184	0.967554	2812	4	0.33787	0.790914	6	0.031058	0.10679	0.9502	1820	4	0.40706	0.971469
FZR1	4	0.45566	0.60323	1	10973	2	0.14222	0.219517	4	0.036968	0.10447	0.9502	2088	3	0.45292	0.981008
GAGE12H	1	0.13202	0.13192	0.954558	5191	1	0.75841	0.879689	1	0.11054	0.11051	0.9502	4569	1	0.92428	0.956598
GALNT8	3	0.0071328	0.019441	0.852631	543	3	0.71451	1.71128	3	0.04149	0.10134	0.9502	2279	3	0.41427	0.994219
GAPVD1	6	0.66097	0.78897	1	13317	2	-0.091435	0.10294	6	0.031488	0.10804	0.9502	1841	3	0.35478	0.966415
GOLGA6L10	3	0.17536	0.28403	0.976395	6198	2	0.22152	0.546636	3	0.039911	0.097829	0.9502	2216	3	0.20082	1.00953
GPR63	5	0.16867	0.33357	0.990375	6056	3	0.39323	0.476813	5	0.032585	0.1003	0.9502	1887	3	0.72543	0.998699
GPR78	5	0.0012909	0.0057507	0.717459	139	3	0.2336	2.24028	5	0.032991	0.10135	0.9502	1904	1	-0.036021	0.994176
GRIA2	4	0.0087707	0.029482	0.873538	650	2	0.72171	1.53044	4	0.034867	0.1004	0.9502	1984	2	0.57615	0.998266
GULP1	3	0.31399	0.45316	1	8895	1	0.20912	0.343748	3	0.045289	0.10971	0.9502	2434	2	0.45821	0.959754
HDAC7	6	0.11491	0.277	0.976395	4683	4	0.25937	0.55752	6	0.028304	0.098663	0.9502	1694	3	0.20013	1.00585
HGS	6	0.97899	0.97919	1	17687	0	-0.63124	0.00913303	6	0.03198	0.10953	0.9502	1857	5	0.71	0.960467
HIST1H3I	3	0.064247	0.14112	0.957528	3091	2	0.49897	0.850411	3	0.042856	0.10437	0.9502	2328	2	0.60107	0.981424
HMGB1	1	0.093954	0.093923	0.922228	4072	1	1.0303	1.02723	1	0.10958	0.10956	0.9502	4547	1	1.0672	0.960348
HMGN3	5	0.066347	0.17889	0.967978	3159	3	0.57144	0.747414	5	0.036134	0.10909	0.9502	2053	4	1.0421	0.962215
HN1L	4	0.14709	0.29617	0.982404	5602	2	0.24785	0.528459	4	0.037094	0.10473	0.9502	2094	2	0.85295	0.979929
HNRNPA1L2	4	0.10175	0.21875	0.97363	4292	2	0.10577	0.660052	4	0.034331	0.099384	0.9502	1968	3	0.66576	1.00268
HSCB	6	0.94893	0.94903	1	17064	0	-2.3431	0.0227201	6	0.029824	0.10317	0.9502	1757	5	0.5042	0.986447
HSP90AB1	5	0.47152	0.63013	1	11175	1	-0.051264	0.20057	5	0.034076	0.104	0.9502	1953	4	0.26939	0.982967
HSPE1	2	0.88997	0.88975	1	16033	0	-1.7702	0.050732	2	0.062464	0.11014	0.9502	3073	2	1.5567	0.958055
HSPG2	5	0.011217	0.040937	0.886546	799	4	0.40716	1.38788	5	0.035831	0.10833	0.9502	2033	3	0.38388	0.965251
HUS1	4	0.94255	0.94271	1	16936	0	-0.3436	0.0256219	4	0.034209	0.099147	0.9502	1960	2	0.5911	1.00372
ICOSLG	5	0.12284	0.26685	0.97363	4930	3	0.33204	0.573733	5	0.033711	0.10312	0.9502	1938	4	0.3755	0.986657
IGFBP6	6	0.060581	0.17009	0.967554	2958	4	0.21116	0.769321	6	0.031374	0.10769	0.9502	1836	5	0.36119	0.967825
IKBKB	4	0.14254	0.28866	0.977248	5472	2	0.13461	0.539613	4	0.038684	0.10783	0.9502	2161	3	0.43993	0.96726
IL12RB1	5	0.21434	0.39681	1	7007	2	0.20301	0.401417	5	0.034378	0.10475	0.9502	1970	4	0.59438	0.979846
IL21R	6	0.2075	0.40602	1	6868	3	0.092927	0.391453	6	0.031553	0.10822	0.9502	1844	5	0.37976	0.965692
ISOC2	2	0.16017	0.24447	0.97363	5888	1	-0.48283	0.611774	2	0.060258	0.10647	0.9502	2983	1	-0.36004	0.972773
ITPRIPL1	5	0.0051444	0.021443	0.858246	414	3	0.71311	1.66871	5	0.034183	0.10425	0.9502	1958	3	0.43155	0.981924
KCNH7	5	0.010717	0.039476	0.886546	768	2	0.046714	1.40367	5	0.035965	0.10866	0.9502	2039	4	0.53907	0.96393
KCTD17	5	0.19879	0.37562	0.998608	6693	2	-0.05144	0.425251	5	0.032458	0.099955	0.9502	1880	3	0.73779	1.0002
KIAA1161	6	0.023025	0.081943	0.922228	1427	2	0.040187	1.08649	6	0.030381	0.10483	0.9502	1786	4	0.49161	0.979514
KIAA1324	4	0.17196	0.32368	0.98642	6125	1	-0.092398	0.489884	4	0.03942	0.1092	0.9502	2196	2	0.10136	0.961777
KIDINS220	6	0.59166	0.74093	1	12585	2	-0.022487	0.130223	6	0.03102	0.10668	0.9502	1816	4	0.99971	0.971917
KIF11	4	0.027473	0.078701	0.922228	1653	1	-0.44432	1.10402	4	0.035767	0.10214	0.9502	2031	2	0.31916	0.990804
KIF21A	5	0.0051795	0.021581	0.858246	418	5	0.66685	1.66593	5	0.032654	0.10047	0.9502	1890	1	-0.32983	0.997964
KLHL12	5	0.097229	0.22858	0.97363	4171	3	0.38269	0.640962	5	0.033694	0.10307	0.9502	1936	3	0.43513	0.986868
KRTAP1-4	6	0.15936	0.34966	0.992004	5869	3	0.18587	0.456354	6	0.029732	0.1029	0.9502	1754	4	0.323	0.987585
KRTAP20-3	1	0.055987	0.055931	0.904268	2788	1	0.99266	1.25235	1	0.099349	0.099347	0.9502	4261	1	0.83297	1.00285
LAX1	5	0.026887	0.083399	0.922228	1619	1	-0.23129	1.07884	4	0.033654	0.098034	0.9502	1934	2	-0.16826	1.00862
LBHD1	5	0.042467	0.12269	0.95276	2263	3	0.51573	0.911191	5	0.034981	0.10621	0.9502	1989	3	0.47626	0.973835
LCE3B	6	0.0011399	0.0059093	0.717887	129	4	0.98811	2.22846	6	0.031287	0.10744	0.9502	1829	4	0.9526	0.968834
LDHD	3	0.47112	0.54068	1	11170	1	0.095864	0.26706	3	0.043829	0.10653	0.9502	2375	2	0.83384	0.972528
LETMD1	6	0.17397	0.36692	0.998482	6168	3	0.17687	0.435429	6	0.028628	0.099658	0.9502	1712	1	-0.44617	1.00149
[truncated: 16,346 more rows]
